# Supplementary material for: Integrating spatial and single-cell transcriptomics reveals tumor heterogeneity and intercellular networks in colorectal cancer
Source: Cell Death Dis. 2024 May 10;15(5):326. doi: 10.1038/s41419-024-06598-6 (PMC11087651; doi:10.1038/s41419-024-06598-6)
Supplement: Supplementary file 6 — Supplemental tables [file 41419_2024_6598_MOESM6_ESM.xlsx]

## Sheet: List of Supplementary Tables
List of Supplementary Tables	Title
Supplementary Table 1	Table S1. Gene and UMI of each patient and cryosections.
Supplementary Table 2	Table S2. Cell number information of each major cluster.
Supplementary Table 3	Table S3. All upregulated-gene of each major cluster.
Supplementary Table 4	Table S4. Major clusters distribution in CRC and normal tissues.
Supplementary Table 5	Table S5. Major clusters distribution in CRC and normal tissues of each patient.
Supplementary Table 6	Table S6. The list of enriched GO terms using DEGs of malignant cells compared to non-malignant cells.
Supplementary Table 7	Table S7. Patient samples and clinical characteristics.

## Sheet: Table S1
Supplementary Table S1: Gene and UMI of each patient and section
Patients	nCells	Median(nGene)	Median(UMI)	Mean reads per Cell
P0529	6857	1336	3412	84998
N0529	5150	868	2541	98281
T0529	4532	1008	2465	137194
P0602	5315	949	2258	96885
N0602	5291	1003	2826	111058
T0602	4061	750	2250	144467
P0609	5940	1164	2784	102998
N0609	2800	779	2204	204253
T0609	1754	831	1888	314907
Patients	Slides	Median(nGene)	Median(UMI)	nSpots	Mean reads per Spot
T0602	CRC5_1	2411	5387	3129	227938
T0602	CRC5_2	1029	2025	2971	156911
N0602	CRCN5_1	909.5	1476.5	2492	202035
N0602	CRCN5_2	858	1393	2695	185010

## Sheet: Table S2
Supplementary Table S2: Cell number information of each major cluster
Sample		B_cells	Endothelial_cells	Fibroblasts	Mast_cells	Monocytes	NK_cells	T_cells
Normal/Adjacent noncancerous tissue	N0529	1936	13	46	19	173	100	1177
	N0602	2003	22	86	9	202	111	1065
	N0609	164	21	203	3	269	100	358
PBMC	P0529	942	2	2	3	2651	576	2467
	P0602	670	0	4	1	2435	263	1752
	P0609	704	1	0	1	2710	763	1595
Tumor	T0529	181	20	144	14	697	46	332
	T0602	596	19	10	4	149	39	589
	T0609	189	45	284	16	431	23	329

## Sheet: Table S3
Supplementary Table S3: All upregulated-gene of each major cluster
	p_val	avg_logFC	pct.1	pct.2	p_val_adj	cluster	gene
IGLV3-21	0	3.4635	0.811	0.705	0	B-cells	IGLV3-21
IGHV3-7	0	2.89945	0.744	0.629	0	B-cells	IGHV3-7
IGKV1-9	0	2.71768	0.645	0.617	0	B-cells	IGKV1-9
CD79A	0	2.58329	0.962	0.718	0	B-cells	CD79A
IGKV4-1	4.3331e-135	2.40163	0.583	0.576	1.42342e-131	B-cells	IGKV4-1
MS4A1	0	2.29299	0.96	0.744	0	B-cells	MS4A1
IGKV3-15	0	2.23156	0.629	0.531	0	B-cells	IGKV3-15
IGKV3-11	2.62399e-56	2.13145	0.397	0.479	8.6198e-53	B-cells	IGKV3-11
IGLV2-14	0	2.01794	0.692	0.651	0	B-cells	IGLV2-14
JCHAIN	0	1.84506	0.822	0.608	0	B-cells	JCHAIN
TCL1A	0	1.79227	0.885	0.674	0	B-cells	TCL1A
IGHV3-23	0	1.77593	0.662	0.524	0	B-cells	IGHV3-23
CD79B	0	1.77443	0.958	0.684	0	B-cells	CD79B
IGKC	0	1.74712	0.782	0.641	0	B-cells	IGKC
IGHM	0	1.71752	0.906	0.733	0	B-cells	IGHM
BANK1	0	1.70938	0.95	0.717	0	B-cells	BANK1
IGHV1-2	6.79154e-216	1.68979	0.562	0.369	2.23102e-212	B-cells	IGHV1-2
HLA-DQA1	0	1.6363	0.962	0.766	0	B-cells	HLA-DQA1
CD74	0	1.6278	1	0.959	0	B-cells	CD74
IGKV3-20	2.53069e-27	1.54158	0.547	0.596	8.31332e-24	B-cells	IGKV3-20
HLA-DRA	0	1.52661	0.991	0.847	0	B-cells	HLA-DRA
IGHV4-34	1.37823e-245	1.51395	0.652	0.658	4.52749e-242	B-cells	IGHV4-34
LINC00926	0	1.36593	0.917	0.672	0	B-cells	LINC00926
IGHG1	0	1.31246	0.717	0.424	0	B-cells	IGHG1
IGHV5-51	0	1.29945	0.677	0.503	0	B-cells	IGHV5-51
IGKV2-30	3.37973e-103	1.29668	0.388	0.557	1.11024e-99	B-cells	IGKV2-30
HVCN1	0	1.27262	0.927	0.704	0	B-cells	HVCN1
IGKV1-12	2.39304e-10	1.2706	0.594	0.74	7.86113e-07	B-cells	IGKV1-12
IGHA1	0	1.26931	0.69	0.592	0	B-cells	IGHA1
VPREB3	0	1.25086	0.851	0.648	0	B-cells	VPREB3
RALGPS2	0	1.23542	0.916	0.602	0	B-cells	RALGPS2
IGKV1-39	3.06016e-152	1.22665	0.567	0.499	1.00526e-148	B-cells	IGKV1-39
FCRLA	0	1.21184	0.921	0.641	0	B-cells	FCRLA
CD37	0	1.21092	0.987	0.937	0	B-cells	CD37
IGLV3-25	3.09469e-145	1.1953	0.578	0.504	1.0166e-141	B-cells	IGLV3-25
HLA-DPB1	0	1.18771	0.983	0.873	0	B-cells	HLA-DPB1
HLA-DRB1	0	1.17768	0.99	0.888	0	B-cells	HLA-DRB1
HLA-DQB1	0	1.12697	0.922	0.724	0	B-cells	HLA-DQB1
HLA-DPA1	0	1.12554	0.977	0.88	0	B-cells	HLA-DPA1
IGLC2	0	1.10125	0.782	0.632	0	B-cells	IGLC2
SPIB	0	1.05481	0.874	0.674	0	B-cells	SPIB
CD22	0	1.04437	0.897	0.617	0	B-cells	CD22
FCMR	0	1.03211	0.959	0.807	0	B-cells	FCMR
IGHV4-59	4.47564e-222	1.00288	0.636	0.669	1.47025e-218	B-cells	IGHV4-59
LTB	0	0.988299	0.964	0.851	0	B-cells	LTB
IGHV3-43	0	0.986614	0.627	0.451	0	B-cells	IGHV3-43
AFF3	0	0.97813	0.891	0.616	0	B-cells	AFF3
SWAP70	0	0.976102	0.878	0.631	0	B-cells	SWAP70
FCER2	0	0.961635	0.838	0.605	0	B-cells	FCER2
ADAM28	0	0.95331	0.807	0.484	0	B-cells	ADAM28
POU2AF1	0	0.943708	0.827	0.647	0	B-cells	POU2AF1
BLNK	0	0.941673	0.898	0.608	0	B-cells	BLNK
IGLC3	0	0.931863	0.68	0.574	0	B-cells	IGLC3
MEF2C	0	0.918281	0.895	0.731	0	B-cells	MEF2C
HLA-DOB	0	0.91119	0.886	0.615	0	B-cells	HLA-DOB
IGHG2	0	0.909863	0.813	0.515	0	B-cells	IGHG2
LINC02397	0	0.890894	0.891	0.693	0	B-cells	LINC02397
TCF4	0	0.884312	0.851	0.561	0	B-cells	TCF4
IGLL5	0	0.876622	0.781	0.555	0	B-cells	IGLL5
HLA-DMA	0	0.869947	0.908	0.715	0	B-cells	HLA-DMA
BLK	0	0.861885	0.857	0.603	0	B-cells	BLK
MZB1	0	0.845719	0.768	0.647	0	B-cells	MZB1
SNX2	0	0.841943	0.926	0.702	0	B-cells	SNX2
IGHV1-3	1.17695e-38	0.835333	0.507	0.435	3.8663e-35	B-cells	IGHV1-3
CD19	0	0.832865	0.842	0.576	0	B-cells	CD19
PLPP5	0	0.827233	0.878	0.534	0	B-cells	PLPP5
BACH2	0	0.819846	0.767	0.6	0	B-cells	BACH2
HLA-DMB	0	0.802946	0.913	0.717	0	B-cells	HLA-DMB
CD24	0	0.801034	0.888	0.375	0	B-cells	CD24
CD40	0	0.792638	0.858	0.612	0	B-cells	CD40
GNG7	0	0.784133	0.804	0.664	0	B-cells	GNG7
BIRC3	0	0.761957	0.845	0.596	0	B-cells	BIRC3
CD180	0	0.732325	0.905	0.751	0	B-cells	CD180
IRF8	0	0.71905	0.834	0.615	0	B-cells	IRF8
CD72	0	0.712841	0.875	0.65	0	B-cells	CD72
ID3	0	0.698836	0.768	0.549	0	B-cells	ID3
CYB561A3	0	0.694233	0.903	0.668	0	B-cells	CYB561A3
HLA-DRB5	0	0.689191	0.961	0.835	0	B-cells	HLA-DRB5
CD52	0	0.687726	0.991	0.962	0	B-cells	CD52
RUBCNL	0	0.681202	0.717	0.427	0	B-cells	RUBCNL
ISG20	0	0.657419	0.945	0.773	0	B-cells	ISG20
EAF2	0	0.653059	0.869	0.669	0	B-cells	EAF2
TPD52	0	0.648725	0.798	0.608	0	B-cells	TPD52
BCL11A	0	0.64355	0.847	0.63	0	B-cells	BCL11A
SYNGR2	0	0.622394	0.879	0.75	0	B-cells	SYNGR2
HLA-DOA	0	0.616899	0.838	0.628	0	B-cells	HLA-DOA
ADK	0	0.614374	0.884	0.537	0	B-cells	ADK
LINC01857	0	0.607875	0.783	0.599	0	B-cells	LINC01857
CXCR5	0	0.605284	0.773	0.594	0	B-cells	CXCR5
BTLA	0	0.585927	0.877	0.697	0	B-cells	BTLA
CD82	0	0.581836	0.863	0.69	0	B-cells	CD82
SP140	0	0.580498	0.856	0.696	0	B-cells	SP140
TNFRSF13B	0	0.562463	0.802	0.617	0	B-cells	TNFRSF13B
PTPRCAP	0	0.560933	0.973	0.9	0	B-cells	PTPRCAP
TSPAN13	0	0.560744	0.812	0.305	0	B-cells	TSPAN13
QRSL1	0	0.559308	0.858	0.61	0	B-cells	QRSL1
PKIG	0	0.556275	0.817	0.43	0	B-cells	PKIG
PNOC	0	0.552975	0.816	0.623	0	B-cells	PNOC
IGHV5-78	0	0.551563	0.812	0.511	0	B-cells	IGHV5-78
FAM30A	0	0.537755	0.747	0.684	0	B-cells	FAM30A
TSPAN3	0	0.537223	0.846	0.548	0	B-cells	TSPAN3
TNFRSF13C	0	0.535774	0.698	0.449	0	B-cells	TNFRSF13C
IL4R	0	0.534113	0.771	0.531	0	B-cells	IL4R
NCF1	0	0.531953	0.947	0.793	0	B-cells	NCF1
FCGR2B	0	0.528236	0.881	0.722	0	B-cells	FCGR2B
CXXC5	0	0.523865	0.873	0.507	0	B-cells	CXXC5
CDCA7L	0	0.519567	0.832	0.606	0	B-cells	CDCA7L
STAP1	0	0.51236	0.74	0.594	0	B-cells	STAP1
COBLL1	0	0.512315	0.759	0.489	0	B-cells	COBLL1
MBD4	0	0.510483	0.858	0.669	0	B-cells	MBD4
SMIM14	0	0.507689	0.76	0.592	0	B-cells	SMIM14
IGHA2	4.38112e-09	0.506618	0.459	0.571	1.4392e-05	B-cells	IGHA2
CLEC17A	0	0.504558	0.836	0.649	0	B-cells	CLEC17A
CXCR4	1.6129e-305	0.497558	0.73	0.56	5.29839e-302	B-cells	CXCR4
2021-03-01	0	0.493078	0.911	0.731	0	B-cells	2021-03-01
POU2F2	0	0.489137	0.925	0.772	0	B-cells	POU2F2
RNASE6	0	0.488597	0.911	0.723	0	B-cells	RNASE6
CPNE5	0	0.483048	0.845	0.62	0	B-cells	CPNE5
ADAM19	0	0.470537	0.832	0.48	0	B-cells	ADAM19
SEL1L3	0	0.46427	0.768	0.548	0	B-cells	SEL1L3
AIM2	0	0.456766	0.859	0.679	0	B-cells	AIM2
IKZF3	0	0.455793	0.892	0.758	0	B-cells	IKZF3
DERL3	9.22306e-308	0.454438	0.594	0.404	3.02978e-304	B-cells	DERL3
ALOX5	0	0.448446	0.883	0.761	0	B-cells	ALOX5
CCR6	0	0.448093	0.824	0.614	0	B-cells	CCR6
CCDC50	0	0.443993	0.766	0.494	0	B-cells	CCDC50
TMEM156	0	0.443775	0.772	0.607	0	B-cells	TMEM156
MTSS1	0	0.443611	0.908	0.699	0	B-cells	MTSS1
FAM3C	0	0.436787	0.746	0.511	0	B-cells	FAM3C
ARHGAP24	0	0.436165	0.806	0.442	0	B-cells	ARHGAP24
RPS19	0	0.435406	0.994	0.971	0	B-cells	RPS19
PLCG2	0	0.43279	0.704	0.643	0	B-cells	PLCG2
RAB30	6.3399e-109	0.43098	0.557	0.474	2.08266e-105	B-cells	RAB30
FGD2	0	0.426428	0.857	0.701	0	B-cells	FGD2
SYK	0	0.424187	0.89	0.754	0	B-cells	SYK
ARID5B	1.84485e-299	0.423135	0.691	0.525	6.06032e-296	B-cells	ARID5B
SNX22	0	0.421035	0.845	0.574	0	B-cells	SNX22
CIITA	0	0.419772	0.854	0.704	0	B-cells	CIITA
PLEKHG1	0	0.415315	0.652	0.416	0	B-cells	PLEKHG1
IFT57	0	0.410791	0.798	0.454	0	B-cells	IFT57
CD200	0	0.40788	0.863	0.493	0	B-cells	CD200
EBF1	0	0.406996	0.649	0.384	0	B-cells	EBF1
HERPUD1	7.84217e-232	0.40647	0.757	0.657	2.57615e-228	B-cells	HERPUD1
LAPTM5	7.25871e-275	0.404006	0.975	0.939	2.38449e-271	B-cells	LAPTM5
LIMD2	6.07262e-256	0.400482	0.971	0.918	1.99486e-252	B-cells	LIMD2
BTK	0	0.397595	0.826	0.74	0	B-cells	BTK
LBH	0	0.395837	0.938	0.815	0	B-cells	LBH
SMC6	0	0.389527	0.862	0.661	0	B-cells	SMC6
KIAA0040	0	0.387007	0.901	0.668	0	B-cells	KIAA0040
HIST1H4C	1.31674e-249	0.386876	0.903	0.83	4.32549e-246	B-cells	HIST1H4C
STMN1	2.52055e-123	0.386562	0.698	0.594	8.28002e-120	B-cells	STMN1
TLR10	0	0.38654	0.816	0.623	0	B-cells	TLR10
RPLP0	0	0.386298	0.986	0.948	0	B-cells	RPLP0
BCL7A	0	0.384085	0.802	0.576	0	B-cells	BCL7A
DCK	0	0.37941	0.871	0.714	0	B-cells	DCK
RPS27	0	0.378484	0.998	0.984	0	B-cells	RPS27
ACP5	0	0.378216	0.82	0.646	0	B-cells	ACP5
BCAS4	0	0.377909	0.724	0.649	0	B-cells	BCAS4
LAT2	0	0.375982	0.879	0.738	0	B-cells	LAT2
CLECL1	0	0.373337	0.758	0.622	0	B-cells	CLECL1
UBE2J1	3.72546e-298	0.371461	0.793	0.652	1.22381e-294	B-cells	UBE2J1
GAPT	0	0.370851	0.873	0.732	0	B-cells	GAPT
ITM2C	0	0.36027	0.721	0.539	0	B-cells	ITM2C
RPS18	0	0.360193	0.991	0.963	0	B-cells	RPS18
UCP2	8.59652e-227	0.35658	0.96	0.896	2.82396e-223	B-cells	UCP2
PDE4B	8.74687e-140	0.349947	0.615	0.503	2.87335e-136	B-cells	PDE4B
FCRL3	0	0.34909	0.782	0.689	0	B-cells	FCRL3
LRMP	0	0.344742	0.772	0.658	0	B-cells	LRMP
RPSA	2.12466e-284	0.343634	0.987	0.945	6.9795e-281	B-cells	RPSA
HHEX	0	0.341439	0.822	0.639	0	B-cells	HHEX
RPS6	1.12167e-298	0.340523	0.99	0.964	3.68468e-295	B-cells	RPS6
PDLIM1	0	0.332117	0.862	0.662	0	B-cells	PDLIM1
CAMK2D	0	0.327971	0.82	0.59	0	B-cells	CAMK2D
ATP2B1	4.8521e-248	0.326193	0.778	0.64	1.59391e-244	B-cells	ATP2B1
ORAI2	2.42504e-283	0.325376	0.691	0.574	7.96627e-280	B-cells	ORAI2
PARP15	0	0.324527	0.82	0.733	0	B-cells	PARP15
PIM2	0	0.324145	0.861	0.747	0	B-cells	PIM2
RHOH	1.67147e-177	0.321939	0.762	0.714	5.49079e-174	B-cells	RHOH
TNFAIP8	0	0.319511	0.914	0.772	0	B-cells	TNFAIP8
PHACTR1	0	0.315169	0.637	0.454	0	B-cells	PHACTR1
OSBPL10	0	0.311434	0.805	0.439	0	B-cells	OSBPL10
PCDH9	0	0.308693	0.876	0.662	0	B-cells	PCDH9
SNX3	0	0.307612	0.923	0.789	0	B-cells	SNX3
MACROD2	0	0.30082	0.87	0.583	0	B-cells	MACROD2
IRF4	7.27576e-190	0.300584	0.621	0.536	2.39009e-186	B-cells	IRF4
CHCHD10	1.16943e-221	0.295868	0.797	0.675	3.84159e-218	B-cells	CHCHD10
HMGN2	1.21637e-129	0.291324	0.936	0.86	3.99579e-126	B-cells	HMGN2
METTL8	0	0.287298	0.79	0.492	0	B-cells	METTL8
AKAP2	0	0.286679	0.756	0.603	0	B-cells	AKAP2
METTL7A	0	0.285552	0.873	0.684	0	B-cells	METTL7A
RASGRP3	0	0.283722	0.626	0.464	0	B-cells	RASGRP3
TENT5C	0.00024836	0.283118	0.458	0.408	0.815862	B-cells	TENT5C
PPP1R14A	0	0.282608	0.877	0.596	0	B-cells	PPP1R14A
ANXA6	0	0.269238	0.921	0.794	0	B-cells	ANXA6
GPR18	0	0.263206	0.7	0.628	0	B-cells	GPR18
CDK14	0	0.262659	0.753	0.575	0	B-cells	CDK14
MIR155HG	1.06833e-177	0.259265	0.573	0.37	3.50945e-174	B-cells	MIR155HG
HSH2D	0	0.258829	0.797	0.718	0	B-cells	HSH2D
RRAS2	0	0.25682	0.691	0.455	0	B-cells	RRAS2
CD38	5.17846e-103	0.255602	0.659	0.65	1.70112e-99	B-cells	CD38
WDFY4	0	0.25539	0.691	0.599	0	B-cells	WDFY4
RPL3	3.04582e-186	0.253766	0.989	0.958	1.00055e-182	B-cells	RPL3
CHI3L2	0	0.251712	0.747	0.603	0	B-cells	CHI3L2
HSP90B1	3.01853e-47	0.248666	0.842	0.78	9.91587e-44	B-cells	HSP90B1
SCIMP	0	0.246807	0.865	0.749	0	B-cells	SCIMP
LINC01215	0	0.245901	0.798	0.655	0	B-cells	LINC01215
CR2	1.55626e-49	0.244483	0.535	0.596	5.11233e-46	B-cells	CR2
CD83	1.73214e-37	0.243857	0.569	0.516	5.69008e-34	B-cells	CD83
TCTN1	0	0.239359	0.704	0.541	0	B-cells	TCTN1
BASP1	4.78815e-184	0.238856	0.611	0.496	1.57291e-180	B-cells	BASP1
TTN	0	0.238456	0.836	0.719	0	B-cells	TTN
SEMA4B	0	0.238368	0.827	0.563	0	B-cells	SEMA4B
NFKBID	7.06811e-83	0.237634	0.559	0.454	2.32187e-79	B-cells	NFKBID
CD70	1.07437e-121	0.234608	0.595	0.458	3.52932e-118	B-cells	CD70
STK17A	9.45236e-156	0.232701	0.798	0.691	3.1051e-152	B-cells	STK17A
CLIC4	7.80428e-255	0.232426	0.642	0.515	2.5637e-251	B-cells	CLIC4
COCH	0	0.227737	0.781	0.456	0	B-cells	COCH
TNFRSF17	0	0.22669	0.686	0.471	0	B-cells	TNFRSF17
RNF141	0	0.22372	0.84	0.64	0	B-cells	RNF141
CD1C	0	0.223529	0.839	0.707	0	B-cells	CD1C
SSPN	0	0.223165	0.802	0.398	0	B-cells	SSPN
CALHM6	0	0.223153	0.907	0.765	0	B-cells	CALHM6
2021-09-06	1.11872e-179	0.221793	0.909	0.833	3.67499e-176	B-cells	2021-09-06
C16orf74	0	0.221614	0.699	0.633	0	B-cells	C16orf74
KYNU	0	0.220292	0.864	0.707	0	B-cells	KYNU
NT5E	0	0.216824	0.752	0.574	0	B-cells	NT5E
COL9A3	2.17361e-90	0.211394	0.531	0.382	7.14031e-87	B-cells	COL9A3
LY9	8.56537e-10	0.210728	0.639	0.733	2.81373e-06	B-cells	LY9
STAG3	6.83596e-114	0.208445	0.565	0.527	2.24561e-110	B-cells	STAG3
LARGE2	0	0.203915	0.831	0.579	0	B-cells	LARGE2
TRAF5	0	0.203216	0.734	0.607	0	B-cells	TRAF5
BACE2	0	0.202128	0.83	0.398	0	B-cells	BACE2
SEC11C	1.77016e-83	0.200522	0.714	0.643	5.81499e-80	B-cells	SEC11C
BTG2	3.76632e-85	0.199461	0.734	0.629	1.23724e-81	B-cells	BTG2
PLAC8	0	0.199458	0.923	0.802	0	B-cells	PLAC8
NCR3	0	0.195426	0.831	0.694	0	B-cells	NCR3
RP9	0	0.194029	0.739	0.548	0	B-cells	RP9
EEF1A1	6.54588e-250	0.193119	1	0.995	2.15032e-246	B-cells	EEF1A1
RNGTT	0	0.192579	0.741	0.556	0	B-cells	RNGTT
LY86	0	0.192071	0.819	0.699	0	B-cells	LY86
DAPP1	3.72421e-209	0.191806	0.799	0.723	1.2234e-205	B-cells	DAPP1
MCM5	1.02729e-87	0.191064	0.676	0.63	3.37465e-84	B-cells	MCM5
HIST1H2AI	1.77025e-184	0.191011	0.632	0.495	5.81528e-181	B-cells	HIST1H2AI
ZFP36L1	4.01321e-48	0.190871	0.881	0.833	1.31834e-44	B-cells	ZFP36L1
RHBDF2	0	0.190864	0.795	0.629	0	B-cells	RHBDF2
SELL	0	0.190654	0.944	0.868	0	B-cells	SELL
NUAK2	0	0.190281	0.836	0.679	0	B-cells	NUAK2
HLA-DQA2	1.30604e-66	0.183331	0.606	0.618	4.29034e-63	B-cells	HLA-DQA2
RASSF6	6.52e-22	0.183172	0.376	0.391	2.14182e-18	B-cells	RASSF6
SSBP2	3.66516e-112	0.182443	0.705	0.641	1.204e-108	B-cells	SSBP2
NEIL1	2.24232e-25	0.179372	0.539	0.578	7.36601e-22	B-cells	NEIL1
PRPSAP2	1.94105e-250	0.178299	0.746	0.612	6.37635e-247	B-cells	PRPSAP2
KMO	3.42623e-243	0.175536	0.647	0.556	1.12552e-239	B-cells	KMO
SIPA1L3	1.44531e-171	0.175117	0.617	0.539	4.74786e-168	B-cells	SIPA1L3
NCF4	2.4598e-271	0.174489	0.782	0.661	8.08045e-268	B-cells	NCF4
IFNG-AS1	0	0.173637	0.739	0.723	0	B-cells	IFNG-AS1
CYB5A	0	0.171535	0.743	0.535	0	B-cells	CYB5A
DDAH2	0	0.171394	0.728	0.513	0	B-cells	DDAH2
SLC25A6	2.92806e-44	0.167706	0.945	0.887	9.61869e-41	B-cells	SLC25A6
GPR183	2.16181e-96	0.167308	0.667	0.521	7.10154e-93	B-cells	GPR183
RAC2	2.00347e-68	0.165512	0.97	0.93	6.58138e-65	B-cells	RAC2
DBNDD1	0	0.16347	0.826	0.571	0	B-cells	DBNDD1
CD69	3.22756e-12	0.161495	0.523	0.584	1.06025e-08	B-cells	CD69
LINC01480	0	0.159217	0.672	0.379	0	B-cells	LINC01480
HDAC9	0	0.157624	0.769	0.671	0	B-cells	HDAC9
MCM3	0	0.15758	0.801	0.594	0	B-cells	MCM3
CENPM	4.925e-35	0.156351	0.411	0.467	1.61786e-31	B-cells	CENPM
HS3ST1	0	0.155852	0.835	0.393	0	B-cells	HS3ST1
CR1	0	0.155829	0.786	0.673	0	B-cells	CR1
GRAMD1C	0	0.15476	0.654	0.303	0	B-cells	GRAMD1C
MAP3K8	8.3793e-07	0.153701	0.532	0.483	0.0027526	B-cells	MAP3K8
SCPEP1	0	0.151816	0.819	0.635	0	B-cells	SCPEP1
RHEX	0	0.151733	0.74	0.616	0	B-cells	RHEX
MARCKSL1	1.39805e-105	0.151698	0.689	0.567	4.59259e-102	B-cells	MARCKSL1
GM2A	0	0.149975	0.735	0.586	0	B-cells	GM2A
MT-ND6	3.47649e-79	0.149607	0.847	0.803	1.14203e-75	B-cells	MT-ND6
BCL2	9.95015e-150	0.149023	0.681	0.606	3.26863e-146	B-cells	BCL2
CCR7	1.06914e-273	0.148765	0.83	0.772	3.51214e-270	B-cells	CCR7
TIMELESS	0	0.146029	0.773	0.546	0	B-cells	TIMELESS
SLAMF1	3.4496e-195	0.145478	0.722	0.652	1.13319e-191	B-cells	SLAMF1
KIF20B	0	0.144781	0.75	0.602	0	B-cells	KIF20B
TRAF4	5.41588e-25	0.144283	0.463	0.375	1.77912e-21	B-cells	TRAF4
E2F5	0	0.143939	0.644	0.501	0	B-cells	E2F5
SIT1	0	0.143675	0.891	0.792	0	B-cells	SIT1
ZNF331	5.2526e-10	0.143519	0.452	0.481	1.72548e-06	B-cells	ZNF331
DAAM1	2.34572e-97	0.143462	0.641	0.534	7.70569e-94	B-cells	DAAM1
SIDT2	0	0.139762	0.833	0.638	0	B-cells	SIDT2
LIMS2	0	0.139137	0.832	0.614	0	B-cells	LIMS2
TOR3A	9.00627e-49	0.137883	0.691	0.648	2.95856e-45	B-cells	TOR3A
HIST1H1D	8.69108e-63	0.134467	0.737	0.702	2.85502e-59	B-cells	HIST1H1D
ZBTB32	0	0.134341	0.655	0.327	0	B-cells	ZBTB32
ANXA4	0	0.134042	0.883	0.578	0	B-cells	ANXA4
CSGALNACT1	0	0.133398	0.819	0.64	0	B-cells	CSGALNACT1
SLAMF6	0	0.133233	0.836	0.753	0	B-cells	SLAMF6
DOPEY2	0	0.133103	0.783	0.601	0	B-cells	DOPEY2
RASGRP2	1.29096e-173	0.132556	0.884	0.775	4.2408e-170	B-cells	RASGRP2
SKIL	2.96374e-33	0.130658	0.488	0.369	9.73588e-30	B-cells	SKIL
DGKD	2.33905e-236	0.129724	0.762	0.631	7.68379e-233	B-cells	DGKD
APOBEC3C	0	0.127867	0.85	0.737	0	B-cells	APOBEC3C
TYMS	7.23792e-34	0.127625	0.193	0.257	2.37766e-30	B-cells	TYMS
TUBB	4.93799e-53	0.127194	0.894	0.8	1.62213e-49	B-cells	TUBB
GCSAM	6.21937e-205	0.126971	0.705	0.65	2.04306e-201	B-cells	GCSAM
BIN1	0	0.126901	0.849	0.712	0	B-cells	BIN1
CD81	1.20883e-281	0.126009	0.718	0.552	3.97099e-278	B-cells	CD81
IGKV3D-20	0	0.126009	0.287	0.545	0	B-cells	IGKV3D-20
N4BP3	0	0.125869	0.671	0.416	0	B-cells	N4BP3
IMPDH2	1.57185e-66	0.124041	0.699	0.611	5.16352e-63	B-cells	IMPDH2
TREML2	0	0.122322	0.824	0.615	0	B-cells	TREML2
MYO1E	2.92564e-119	0.121293	0.554	0.367	9.61073e-116	B-cells	MYO1E
NFATC1	4.26383e-18	0.1211	0.575	0.534	1.40067e-14	B-cells	NFATC1
TP53INP1	5.84123e-121	0.119376	0.366	0.46	1.91884e-117	B-cells	TP53INP1
TAF4B	2.04889e-192	0.119346	0.612	0.517	6.73061e-189	B-cells	TAF4B
MCM7	1.447e-175	0.118363	0.66	0.505	4.75341e-172	B-cells	MCM7
IKZF1	1.54315e-151	0.117601	0.909	0.813	5.06924e-148	B-cells	IKZF1
TEX9	2.50738e-241	0.116928	0.582	0.341	8.23673e-238	B-cells	TEX9
P2RY14	0	0.116368	0.78	0.582	0	B-cells	P2RY14
SLC2A6	0	0.115484	0.849	0.695	0	B-cells	SLC2A6
UGCG	8.1487e-208	0.114982	0.654	0.483	2.67685e-204	B-cells	UGCG
KLHL6	2.99917e-41	0.114488	0.487	0.578	9.85228e-38	B-cells	KLHL6
KLF8	0	0.114426	0.814	0.492	0	B-cells	KLF8
CYBA	3.33851e-71	0.114278	0.963	0.919	1.0967e-67	B-cells	CYBA
RGS1	3.48821e-71	0.113855	0.316	0.326	1.14588e-67	B-cells	RGS1
SIGLEC10	0	0.112733	0.788	0.616	0	B-cells	SIGLEC10
TLE1	0	0.111164	0.619	0.408	0	B-cells	TLE1
PDE4D	4.81218e-14	0.111156	0.451	0.469	1.5808e-10	B-cells	PDE4D
SLC25A19	3.08967e-72	0.110759	0.561	0.471	1.01496e-68	B-cells	SLC25A19
ELL3	1.47588e-57	0.108322	0.497	0.386	4.84828e-54	B-cells	ELL3
MKI67	4.51184e-10	0.108238	0.482	0.511	1.48214e-06	B-cells	MKI67
DCTPP1	0	0.106652	0.777	0.6	0	B-cells	DCTPP1
HMCES	1.34632e-81	0.106607	0.638	0.535	4.42266e-78	B-cells	HMCES
DUSP4	5.09308e-25	0.106352	0.309	0.33	1.67308e-21	B-cells	DUSP4
SLC2A5	6.84285e-06	0.10628	0.459	0.342	0.0224788	B-cells	SLC2A5
ITGA4	1.14164e-204	0.106208	0.908	0.803	3.7503e-201	B-cells	ITGA4
INKA1	0	0.103361	0.77	0.618	0	B-cells	INKA1
SEMA7A	1.68916e-09	0.101883	0.535	0.534	5.54888e-06	B-cells	SEMA7A
PCLAF	3.01864e-180	0.100524	0.536	0.261	9.91622e-177	B-cells	PCLAF
PIK3AP1	9.20064e-217	0.100358	0.775	0.675	3.02241e-213	B-cells	PIK3AP1
AC025164.1	1.32801e-21	0.100121	0.62	0.59	4.36252e-18	B-cells	AC025164.1
KBTBD8	1.40189e-221	0.100048	0.609	0.46	4.6052e-218	B-cells	KBTBD8
KLK1	2.45507e-29	0.0992369	0.481	0.36	8.06491e-26	B-cells	KLK1
TP53I11	0	0.0986957	0.777	0.52	0	B-cells	TP53I11
CNN2	6.35236e-68	0.0974235	0.932	0.864	2.08675e-64	B-cells	CNN2
TWISTNB	2.20543e-10	0.0968007	0.501	0.426	7.24485e-07	B-cells	TWISTNB
SPTBN1	0	0.0966357	0.779	0.564	0	B-cells	SPTBN1
EBI3	0	0.0966149	0.67	0.342	0	B-cells	EBI3
TRBC2	4.47766e-245	0.0952486	0.897	0.827	1.47091e-241	B-cells	TRBC2
SOCS1	2.33191e-240	0.0937885	0.626	0.428	7.66033e-237	B-cells	SOCS1
PDIA4	6.89662e-21	0.0931688	0.639	0.557	2.26554e-17	B-cells	PDIA4
FXYD1	0	0.0931424	0.694	0.353	0	B-cells	FXYD1
BHLHE41	0	0.0903136	0.686	0.264	0	B-cells	BHLHE41
SLC2A1	2.59531e-245	0.090262	0.665	0.455	8.52559e-242	B-cells	SLC2A1
PEG10	6.11548e-13	0.0901722	0.483	0.342	2.00894e-09	B-cells	PEG10
SMC4	1.41856e-11	0.0898586	0.602	0.528	4.65996e-08	B-cells	SMC4
NEK6	1.03984e-287	0.089743	0.73	0.576	3.41587e-284	B-cells	NEK6
ZBP1	0	0.0892924	0.831	0.735	0	B-cells	ZBP1
IDH3A	0	0.0864255	0.756	0.516	0	B-cells	IDH3A
SLC25A4	2.53059e-204	0.0854845	0.643	0.509	8.31299e-201	B-cells	SLC25A4
RBBP8	3.01743e-06	0.0849961	0.463	0.437	0.00991226	B-cells	RBBP8
CXorf21	1.95571e-91	0.0849902	0.682	0.629	6.42451e-88	B-cells	CXorf21
CLEC2D	1.8226e-96	0.0849662	0.834	0.78	5.98724e-93	B-cells	CLEC2D
IFNGR2	0	0.0841189	0.839	0.694	0	B-cells	IFNGR2
HMGB1	4.60523e-12	0.0840748	0.952	0.912	1.51282e-08	B-cells	HMGB1
DHFR	3.28627e-14	0.0836913	0.649	0.601	1.07954e-10	B-cells	DHFR
CKAP2	7.81802e-05	0.0836805	0.534	0.581	0.256822	B-cells	CKAP2
ACSM3	4.66732e-64	0.0831305	0.638	0.667	1.53321e-60	B-cells	ACSM3
LYL1	1.98087e-243	0.0823972	0.733	0.649	6.50717e-240	B-cells	LYL1
COL4A3	0	0.082089	0.689	0.558	0	B-cells	COL4A3
GATM	2.93161e-95	0.0817636	0.502	0.293	9.63033e-92	B-cells	GATM
SGO1	0	0.0815811	0.693	0.529	0	B-cells	SGO1
COL4A4	2.10714e-107	0.0808992	0.581	0.608	6.92194e-104	B-cells	COL4A4
UHRF1	3.16416e-285	0.0799284	0.414	0.171	1.03943e-281	B-cells	UHRF1
MYBL2	0	0.07963	0.586	0.258	0	B-cells	MYBL2
FAM111B	1.61686e-78	0.079332	0.505	0.269	5.3114e-75	B-cells	FAM111B
HIST1H1B	0.00044237	0.0786403	0.494	0.526	1	B-cells	HIST1H1B
PRICKLE1	8.26921e-286	0.0783776	0.649	0.586	2.71643e-282	B-cells	PRICKLE1
SQLE	1.66516e-134	0.0783507	0.657	0.564	5.47004e-131	B-cells	SQLE
RFC2	6.80394e-178	0.0783016	0.7	0.583	2.23509e-174	B-cells	RFC2
MEF2C-AS1	3.60337e-201	0.0775526	0.578	0.388	1.18371e-197	B-cells	MEF2C-AS1
BIK	4.71931e-10	0.0769452	0.408	0.368	1.55029e-06	B-cells	BIK
ZNF804A	1.14526e-120	0.076519	0.662	0.646	3.76218e-117	B-cells	ZNF804A
HIST1H2AH	0	0.076105	0.263	0.545	0	B-cells	HIST1H2AH
S1PR1	0	0.074966	0.89	0.812	0	B-cells	S1PR1
MIS18BP1	8.29579e-24	0.0746974	0.752	0.712	2.72517e-20	B-cells	MIS18BP1
ECE1	3.37107e-90	0.0744244	0.682	0.589	1.1074e-86	B-cells	ECE1
AL133467.1	5.93882e-127	0.0740378	0.601	0.593	1.9509e-123	B-cells	AL133467.1
HIST1H3B	1.6983e-237	0.0736562	0.623	0.483	5.57892e-234	B-cells	HIST1H3B
ODC1	1.39458e-28	0.0735809	0.598	0.556	4.58119e-25	B-cells	ODC1
GRAP	3.86533e-136	0.0734413	0.697	0.643	1.26976e-132	B-cells	GRAP
ZDHHC14	0	0.0723773	0.714	0.53	0	B-cells	ZDHHC14
ZNF608	0	0.0717983	0.624	0.27	0	B-cells	ZNF608
PTK2	5.89258e-89	0.0712534	0.574	0.491	1.93571e-85	B-cells	PTK2
CALR	8.17877e-19	0.0709785	0.845	0.794	2.68673e-15	B-cells	CALR
LYPLAL1	8.19196e-90	0.0707533	0.691	0.641	2.69106e-86	B-cells	LYPLAL1
CCDC122	0	0.0706842	0.842	0.672	0	B-cells	CCDC122
RAD51AP1	0	0.07064	0.719	0.521	0	B-cells	RAD51AP1
CDCA2	8.06495e-92	0.0705591	0.227	0.34	2.64934e-88	B-cells	CDCA2
HMGB2	0.00024755	0.0704255	0.679	0.647	0.813203	B-cells	HMGB2
CENPH	4.79546e-123	0.0703444	0.595	0.449	1.57531e-119	B-cells	CENPH
MOXD1	0	0.0702275	0.796	0.499	0	B-cells	MOXD1
SGCE	0	0.0698739	0.631	0.328	0	B-cells	SGCE
RAPGEF1	1.55585e-07	0.0698267	0.525	0.545	0.000511097	B-cells	RAPGEF1
TUBB6	0	0.069536	0.641	0.388	0	B-cells	TUBB6
CENPF	0.00330607	0.0689928	0.332	0.305	1	B-cells	CENPF
NUSAP1	2.11253e-07	0.0685518	0.454	0.454	0.000693965	B-cells	NUSAP1
PARM1	1.49153e-248	0.0683911	0.565	0.354	4.89968e-245	B-cells	PARM1
CCNB2	5.23464e-26	0.0682747	0.396	0.415	1.71958e-22	B-cells	CCNB2
AC022182.2	0	0.0676021	0.758	0.682	0	B-cells	AC022182.2
MX1	0	0.0672308	0.923	0.843	0	B-cells	MX1
KCNG1	0	0.0660354	0.595	0.226	0	B-cells	KCNG1
SUGCT	2.08979e-152	0.0654573	0.588	0.387	6.86497e-149	B-cells	SUGCT
ZDBF2	9.28908e-35	0.0653338	0.38	0.4	3.05146e-31	B-cells	ZDBF2
C19orf48	3.45767e-05	0.0647067	0.523	0.514	0.113584	B-cells	C19orf48
PAIP2B	1.87939e-123	0.0645814	0.603	0.546	6.17378e-120	B-cells	PAIP2B
NR4A3	1.73266e-18	0.0643955	0.365	0.36	5.69179e-15	B-cells	NR4A3
MYO7B	0	0.0636333	0.767	0.51	0	B-cells	MYO7B
GPR160	9.64245e-208	0.0636265	0.598	0.435	3.16755e-204	B-cells	GPR160
FEN1	2.67426e-33	0.0635213	0.621	0.575	8.78493e-30	B-cells	FEN1
MCM2	5.44674e-137	0.0632685	0.634	0.569	1.78925e-133	B-cells	MCM2
ASNS	0	0.062905	0.72	0.544	0	B-cells	ASNS
LARGE1	0.00379776	0.0621333	0.396	0.218	1	B-cells	LARGE1
SMC2	8.95003e-20	0.0618545	0.634	0.599	2.94009e-16	B-cells	SMC2
CKS2	3.7866e-14	0.0618078	0.512	0.432	1.2439e-10	B-cells	CKS2
LGMN	6.15946e-15	0.0614958	0.475	0.359	2.02338e-11	B-cells	LGMN
UNC93B1	0	0.0611552	0.819	0.574	0	B-cells	UNC93B1
FAM167A	0	0.0610814	0.674	0.425	0	B-cells	FAM167A
CRIP2	2.76624e-216	0.0608708	0.725	0.541	9.0871e-213	B-cells	CRIP2
TRIB2	0	0.0604151	0.794	0.609	0	B-cells	TRIB2
NIN	3.98192e-11	0.0604015	0.709	0.682	1.30806e-07	B-cells	NIN
PMAIP1	8.3002e-06	0.0600812	0.518	0.464	0.0272662	B-cells	PMAIP1
AC104699.1	3.66444e-06	0.0600248	0.425	0.27	0.0120377	B-cells	AC104699.1
SPRY1	0	0.0593362	0.642	0.376	0	B-cells	SPRY1
CD80	0	0.0591662	0.651	0.388	0	B-cells	CD80
LAIR1	0	0.0591143	0.895	0.769	0	B-cells	LAIR1
MYO1C	3.21131e-117	0.0588018	0.604	0.517	1.05491e-113	B-cells	MYO1C
LDLRAD4	1.84529e-12	0.0586909	0.435	0.423	6.06178e-09	B-cells	LDLRAD4
LIG1	4.546e-11	0.0582315	0.612	0.587	1.49336e-07	B-cells	LIG1
GCNT1	0	0.0577923	0.785	0.577	0	B-cells	GCNT1
TEAD2	0	0.0572214	0.716	0.409	0	B-cells	TEAD2
CENPU	1.47675e-23	0.0570684	0.494	0.51	4.85114e-20	B-cells	CENPU
NMD3	3.27378e-125	0.0568579	0.655	0.504	1.07544e-121	B-cells	NMD3
CCL28	0	0.0566625	0.738	0.532	0	B-cells	CCL28
SOX5	0	0.0564823	0.716	0.42	0	B-cells	SOX5
ASPM	4.48389e-49	0.0564485	0.533	0.544	1.47296e-45	B-cells	ASPM
KNL1	6.46771e-141	0.0562398	0.375	0.545	2.12464e-137	B-cells	KNL1
LPP	1.77001e-125	0.0561948	0.714	0.553	5.81449e-122	B-cells	LPP
KPNA2	3.30855e-14	0.0554516	0.423	0.43	1.08686e-10	B-cells	KPNA2
SNED1	2.21336e-48	0.0551007	0.455	0.541	7.2709e-45	B-cells	SNED1
HLA-DQB2	1.6202e-82	0.0550526	0.664	0.67	5.32235e-79	B-cells	HLA-DQB2
ZWINT	0	0.0541241	0.66	0.4	0	B-cells	ZWINT
PIK3C2B	1.35413e-196	0.053849	0.592	0.475	4.44832e-193	B-cells	PIK3C2B
CLSPN	0	0.0538053	0.665	0.372	0	B-cells	CLSPN
DZIP3	5.98795e-137	0.0534665	0.637	0.495	1.96704e-133	B-cells	DZIP3
PTPRK	3.82341e-167	0.0534549	0.558	0.397	1.25599e-163	B-cells	PTPRK
MAP7D3	0	0.0525318	0.752	0.53	0	B-cells	MAP7D3
SAMSN1	8.65133e-49	0.0523774	0.482	0.576	2.84196e-45	B-cells	SAMSN1
TRAP1	0	0.0520622	0.757	0.555	0	B-cells	TRAP1
SLC25A5	2.22785e-18	0.0514902	0.864	0.774	7.3185e-15	B-cells	SLC25A5
ABLIM1	6.09538e-141	0.0514779	0.773	0.7	2.00233e-137	B-cells	ABLIM1
ZNF154	3.83858e-200	0.0514574	0.516	0.205	1.26097e-196	B-cells	ZNF154
LTA	0	0.0503177	0.774	0.687	0	B-cells	LTA
TRIO	1.36523e-174	0.0498325	0.634	0.521	4.48479e-171	B-cells	TRIO
AC104024.1	8.09787e-231	0.0497625	0.285	0.159	2.66015e-227	B-cells	AC104024.1
FAM43A	0	0.0497124	0.756	0.501	0	B-cells	FAM43A
HIST1H2AL	5.36787e-30	0.0492507	0.591	0.513	1.76335e-26	B-cells	HIST1H2AL
SERPINI1	0	0.0490484	0.73	0.589	0	B-cells	SERPINI1
CDKN3	1.16714e-31	0.0489938	0.294	0.363	3.83406e-28	B-cells	CDKN3
GINS2	3.41614e-39	0.0489438	0.455	0.554	1.1222e-35	B-cells	GINS2
LINC02202	1.73407e-69	0.0489437	0.352	0.276	5.69642e-66	B-cells	LINC02202
RRM2	1.35479e-23	0.0485452	0.366	0.413	4.45048e-20	B-cells	RRM2
OPN3	0	0.0485034	0.758	0.559	0	B-cells	OPN3
CLCF1	2.85324e-137	0.0483964	0.628	0.486	9.3729e-134	B-cells	CLCF1
LINC02362	0	0.0481289	0.208	0.353	0	B-cells	LINC02362
HIST1H2AJ	1.38124e-30	0.0479224	0.628	0.577	4.53738e-27	B-cells	HIST1H2AJ
DUT	5.00506e-08	0.0479118	0.742	0.68	0.000164416	B-cells	DUT
UNC119	1.14303e-253	0.0476851	0.809	0.657	3.75487e-250	B-cells	UNC119
SLC9B2	7.26379e-46	0.0474758	0.552	0.42	2.38615e-42	B-cells	SLC9B2
HIST1H3C	5.27052e-19	0.0474158	0.36	0.449	1.73137e-15	B-cells	HIST1H3C
CDC20	0	0.0473246	0.577	0.171	0	B-cells	CDC20
PRELID3B	4.42685e-200	0.0471214	0.658	0.428	1.45422e-196	B-cells	PRELID3B
RRM1	8.31439e-35	0.0466176	0.642	0.554	2.73128e-31	B-cells	RRM1
RGS19	5.62086e-21	0.0464335	0.872	0.812	1.84645e-17	B-cells	RGS19
DMD	8.63559e-09	0.0463615	0.412	0.26	2.83679e-05	B-cells	DMD
LAPTM4A	9.25317e-35	0.0460961	0.748	0.67	3.03967e-31	B-cells	LAPTM4A
JUP	1.40402e-62	0.046007	0.635	0.568	4.61221e-59	B-cells	JUP
CYTIP	0.00806651	0.0459054	0.706	0.737	1	B-cells	CYTIP
CENPE	8.6302e-229	0.0458835	0.658	0.487	2.83502e-225	B-cells	CENPE
FBXO5	1.69672e-93	0.0457707	0.688	0.615	5.57372e-90	B-cells	FBXO5
NUF2	1.01403e-51	0.0456938	0.599	0.545	3.33108e-48	B-cells	NUF2
MAGED1	1.61239e-270	0.0450763	0.713	0.517	5.29669e-267	B-cells	MAGED1
GNB4	7.20868e-177	0.0450371	0.748	0.678	2.36805e-173	B-cells	GNB4
CKS1B	8.87357e-35	0.0448415	0.635	0.561	2.91497e-31	B-cells	CKS1B
BTNL9	0	0.0442196	0.596	0.278	0	B-cells	BTNL9
SPINT2	2.60073e-108	0.0436578	0.725	0.598	8.54341e-105	B-cells	SPINT2
SYBU	2.45943e-18	0.0435359	0.457	0.337	8.07923e-15	B-cells	SYBU
ANK1	0	0.0431628	0.742	0.56	0	B-cells	ANK1
BARD1	1.04172e-50	0.043002	0.656	0.614	3.42205e-47	B-cells	BARD1
GTSE1	0.00195552	0.0428964	0.277	0.305	1	B-cells	GTSE1
TXNDC5	3.53516e-17	0.0428757	0.418	0.315	1.1613e-13	B-cells	TXNDC5
NCAPH	2.62995e-45	0.0418733	0.542	0.421	8.63939e-42	B-cells	NCAPH
HMGA1	2.05172e-112	0.0416872	0.775	0.626	6.7399e-109	B-cells	HMGA1
SPINK2	8.82213e-50	0.0415142	0.446	0.494	2.89807e-46	B-cells	SPINK2
NDC80	0	0.0410375	0.705	0.572	0	B-cells	NDC80
BCL2A1	7.68487e-64	0.0408874	0.664	0.557	2.52448e-60	B-cells	BCL2A1
TCF19	0	0.0408263	0.708	0.557	0	B-cells	TCF19
TCTN3	4.30225e-211	0.040308	0.718	0.556	1.41329e-207	B-cells	TCTN3
BIRC5	7.27239e-62	0.0402725	0.321	0.24	2.38898e-58	B-cells	BIRC5
UACA	0	0.0401102	0.773	0.469	0	B-cells	UACA
TMSB10	4.72713e-47	0.0400392	0.997	0.99	1.55286e-43	B-cells	TMSB10
AEBP1	0	0.0398174	0.736	0.399	0	B-cells	AEBP1
NAB2	1.70749e-53	0.0394939	0.56	0.422	5.60911e-50	B-cells	NAB2
ORC6	1.15859e-96	0.0393568	0.61	0.48	3.80596e-93	B-cells	ORC6
TUBB3	6.62919e-61	0.0392908	0.524	0.371	2.17769e-57	B-cells	TUBB3
CELSR1	0	0.0390886	0.63	0.402	0	B-cells	CELSR1
CDK4	1.09949e-75	0.0386212	0.659	0.542	3.61184e-72	B-cells	CDK4
PRDX4	6.73017e-08	0.0385377	0.573	0.581	0.000221086	B-cells	PRDX4
THAP2	1.04891e-22	0.0383074	0.563	0.486	3.44567e-19	B-cells	THAP2
JSRP1	1.93403e-69	0.0381626	0.392	0.481	6.35328e-66	B-cells	JSRP1
DUSP2	9.66504e-61	0.0381508	0.466	0.535	3.17496e-57	B-cells	DUSP2
GMDS	3.05516e-100	0.0381459	0.649	0.507	1.00362e-96	B-cells	GMDS
MILR1	4.04074e-26	0.0379803	0.604	0.613	1.32738e-22	B-cells	MILR1
NDC1	1.30991e-152	0.037827	0.612	0.431	4.30307e-149	B-cells	NDC1
MYC	0.00137208	0.037795	0.645	0.652	1	B-cells	MYC
SH2B2	7.72907e-152	0.0376295	0.655	0.563	2.539e-148	B-cells	SH2B2
CCNA2	0	0.0372503	0.231	0.463	0	B-cells	CCNA2
TEX30	2.62434e-44	0.0372024	0.512	0.4	8.62097e-41	B-cells	TEX30
NCAPG	1.5592e-240	0.0368355	0.674	0.54	5.12197e-237	B-cells	NCAPG
ST3GAL1	4.04797e-68	0.0368315	0.772	0.664	1.32976e-64	B-cells	ST3GAL1
TGFBR2	5.21268e-190	0.0368271	0.847	0.685	1.71236e-186	B-cells	TGFBR2
CDCA8	2.38009e-127	0.0367941	0.629	0.472	7.81858e-124	B-cells	CDCA8
RACGAP1	7.70201e-31	0.0365656	0.592	0.478	2.53011e-27	B-cells	RACGAP1
CEP128	0	0.0363738	0.746	0.589	0	B-cells	CEP128
PRCP	3.8656e-23	0.0362686	0.656	0.607	1.26985e-19	B-cells	PRCP
GLA	6.4595e-102	0.0361349	0.348	0.421	2.12195e-98	B-cells	GLA
MCM6	6.70148e-58	0.0360432	0.554	0.413	2.20144e-54	B-cells	MCM6
ARL4D	0	0.0358228	0.74	0.554	0	B-cells	ARL4D
DDHD2	1.12058e-128	0.0356894	0.673	0.549	3.68109e-125	B-cells	DDHD2
ANKRD33B	2.61055e-57	0.0356754	0.39	0.401	8.57567e-54	B-cells	ANKRD33B
RBKS	4.44721e-61	0.0354538	0.384	0.402	1.46091e-57	B-cells	RBKS
MMP11	0	0.0351913	0.762	0.421	0	B-cells	MMP11
ALCAM	0.00750947	0.0350252	0.513	0.494	1	B-cells	ALCAM
ACY3	4.77955e-225	0.0346414	0.617	0.365	1.57008e-221	B-cells	ACY3
BORCS5	5.99445e-167	0.0346385	0.448	0.605	1.96918e-163	B-cells	BORCS5
CDCA5	0	0.0341859	0.663	0.401	0	B-cells	CDCA5
CACNA1A	0	0.0341799	0.809	0.348	0	B-cells	CACNA1A
CDKN2A	0	0.0340605	0.687	0.431	0	B-cells	CDKN2A
S1PR2	8.78792e-189	0.0335817	0.401	0.517	2.88683e-185	B-cells	S1PR2
TPST1	1.26872e-07	0.0334748	0.513	0.481	0.000416774	B-cells	TPST1
AC011447.3	0	0.0334103	0.645	0.328	0	B-cells	AC011447.3
HMMR	2.12024e-27	0.0333899	0.259	0.312	6.96497e-24	B-cells	HMMR
FAM76B	3.758e-167	0.0328809	0.455	0.602	1.2345e-163	B-cells	FAM76B
C12orf45	1.59501e-137	0.0327511	0.7	0.59	5.23962e-134	B-cells	C12orf45
MCM4	5.03103e-21	0.0327402	0.622	0.537	1.65269e-17	B-cells	MCM4
CBFA2T3	8.07276e-147	0.0326966	0.689	0.61	2.6519e-143	B-cells	CBFA2T3
EIF4E	5.34995e-54	0.0325759	0.671	0.558	1.75746e-50	B-cells	EIF4E
NEIL3	3.90788e-21	0.0323213	0.612	0.488	1.28374e-17	B-cells	NEIL3
CFL2	1.39983e-31	0.0319002	0.461	0.527	4.59845e-28	B-cells	CFL2
AHI1	1.95059e-05	0.0318526	0.516	0.492	0.0640769	B-cells	AHI1
HIST1H2BF	1.51177e-40	0.0318172	0.631	0.604	4.96616e-37	B-cells	HIST1H2BF
NCAPD2	0.000173629	0.0316984	0.64	0.58	0.570372	B-cells	NCAPD2
OCIAD2	3.1301e-85	0.0316817	0.741	0.66	1.02824e-81	B-cells	OCIAD2
TPX2	1.07653e-06	0.0315282	0.568	0.491	0.00353642	B-cells	TPX2
TAGLN2	1.14912e-106	0.0313405	0.921	0.823	3.77487e-103	B-cells	TAGLN2
MKL2	0	0.0312898	0.734	0.537	0	B-cells	MKL2
HIST1H2AG	1.43978e-29	0.031264	0.631	0.593	4.72966e-26	B-cells	HIST1H2AG
STOML2	4.13797e-137	0.0310167	0.739	0.59	1.35932e-133	B-cells	STOML2
KIF2C	5.87407e-43	0.0304277	0.409	0.35	1.92963e-39	B-cells	KIF2C
KIAA1147	1.71745e-146	0.0299877	0.644	0.491	5.64181e-143	B-cells	KIAA1147
SYNPO	0	0.0299864	0.809	0.271	0	B-cells	SYNPO
CAB39L	3.40248e-48	0.0297077	0.474	0.536	1.11771e-44	B-cells	CAB39L
DDIT3	0.00136649	0.0296953	0.47	0.415	1	B-cells	DDIT3
SLC38A11	1.19967e-93	0.0294831	0.463	0.134	3.94092e-90	B-cells	SLC38A11
MYO1D	1.4943e-19	0.0294615	0.454	0.4	4.90878e-16	B-cells	MYO1D
CRELD2	9.64563e-17	0.0294614	0.642	0.591	3.16859e-13	B-cells	CRELD2
AURKB	5.50759e-20	0.0292941	0.38	0.324	1.80924e-16	B-cells	AURKB
CHAF1A	1.13301e-115	0.0291711	0.681	0.541	3.72194e-112	B-cells	CHAF1A
PHGDH	2.09287e-109	0.0289329	0.654	0.565	6.87507e-106	B-cells	PHGDH
VAT1	8.71595e-131	0.0288733	0.721	0.594	2.86319e-127	B-cells	VAT1
SNTA1	0	0.0287903	0.616	0.353	0	B-cells	SNTA1
TMEM273	2.91416e-74	0.0284554	0.673	0.548	9.57303e-71	B-cells	TMEM273
CDK1	0.000437082	0.0283022	0.447	0.361	1	B-cells	CDK1
UBE2C	1.42412e-26	0.0277526	0.586	0.437	4.67825e-23	B-cells	UBE2C
B3GNT7	3.54279e-09	0.0276886	0.366	0.258	1.16381e-05	B-cells	B3GNT7
FAM162A	1.77157e-178	0.0276281	0.796	0.578	5.8196e-175	B-cells	FAM162A
CLN8	6.97542e-266	0.0274897	0.749	0.544	2.29143e-262	B-cells	CLN8
CENPN	1.3267e-33	0.0274478	0.476	0.376	4.35821e-30	B-cells	CENPN
SMAGP	3.24544e-233	0.0271335	0.784	0.606	1.06613e-229	B-cells	SMAGP
LINC01006	4.49014e-256	0.027091	0.71	0.573	1.47501e-252	B-cells	LINC01006
KIF23	7.76635e-16	0.0270595	0.282	0.339	2.55125e-12	B-cells	KIF23
HIST1H2BM	3.36052e-90	0.0270525	0.358	0.488	1.10393e-86	B-cells	HIST1H2BM
FAM49A	4.04462e-29	0.0270077	0.557	0.668	1.32866e-25	B-cells	FAM49A
LAMC1	0	0.0266707	0.652	0.398	0	B-cells	LAMC1
RPS4Y1	0.000102533	0.0266324	0.949	0.878	0.33682	B-cells	RPS4Y1
CDCA3	4.38932e-89	0.0266148	0.529	0.382	1.44189e-85	B-cells	CDCA3
EHD3	1.28407e-251	0.0265152	0.723	0.674	4.21816e-248	B-cells	EHD3
AC016831.1	1.59004e-18	0.0264464	0.436	0.375	5.2233e-15	B-cells	AC016831.1
APOLD1	7.71116e-87	0.0262129	0.572	0.419	2.53312e-83	B-cells	APOLD1
GPR15	9.0856e-61	0.0261745	0.376	0.467	2.98462e-57	B-cells	GPR15
GTSF1	1.28834e-20	0.0260785	0.596	0.564	4.23219e-17	B-cells	GTSF1
BUB1B	1.09169e-107	0.0254313	0.548	0.461	3.58621e-104	B-cells	BUB1B
PTPRO	0	0.0254212	0.781	0.606	0	B-cells	PTPRO
DLGAP5	0	0.0250766	0.317	0.565	0	B-cells	DLGAP5
SHCBP1	2.50663e-33	0.0249713	0.464	0.548	8.23427e-30	B-cells	SHCBP1
FP236383.2	2.95763e-08	0.0249276	0.592	0.582	9.71582e-05	B-cells	FP236383.2
PCNA	1.41808e-09	0.0247995	0.609	0.605	4.6584e-06	B-cells	PCNA
BAG2	6.45829e-12	0.0247497	0.558	0.528	2.12155e-08	B-cells	BAG2
CCSER1	4.12666e-110	0.0244797	0.555	0.459	1.35561e-106	B-cells	CCSER1
CYB5R3	3.53768e-51	0.0244771	0.76	0.688	1.16213e-47	B-cells	CYB5R3
PM20D2	2.37725e-09	0.0243556	0.494	0.517	7.80928e-06	B-cells	PM20D2
JADE3	3.28239e-07	0.0242725	0.421	0.261	0.00107827	B-cells	JADE3
H2AFX	0.000214938	0.0241212	0.541	0.492	0.706072	B-cells	H2AFX
SPAG5	0	0.0240584	0.604	0.264	0	B-cells	SPAG5
CHL1	3.5596e-194	0.0240159	0.541	0.236	1.16933e-190	B-cells	CHL1
PSAT1	0	0.0236491	0.708	0.442	0	B-cells	PSAT1
ABCB9	0	0.0233926	0.643	0.356	0	B-cells	ABCB9
RMI2	3.34889e-16	0.0232352	0.453	0.337	1.10011e-12	B-cells	RMI2
LINC02391	4.67817e-283	0.0232092	0.678	0.603	1.53678e-279	B-cells	LINC02391
GUCY2C	0	0.0230475	0.691	0.325	0	B-cells	GUCY2C
ARHGDIB	0.00422319	0.0230273	0.977	0.951	1	B-cells	ARHGDIB
CKAP2L	8.38e-08	0.0226981	0.375	0.391	0.000275283	B-cells	CKAP2L
MYH11	2.01089e-167	0.0226146	0.535	0.332	6.60576e-164	B-cells	MYH11
EEF1E1	4.53568e-193	0.0225421	0.735	0.562	1.48997e-189	B-cells	EEF1E1
SKA1	0	0.0224137	0.741	0.335	0	B-cells	SKA1
EPHA4	0	0.0223329	0.802	0.619	0	B-cells	EPHA4
KIF4A	1.87605e-29	0.022206	0.201	0.245	6.16281e-26	B-cells	KIF4A
EPHB6	0	0.0221325	0.833	0.605	0	B-cells	EPHB6
IL18BP	2.87516e-185	0.0220702	0.718	0.579	9.44491e-182	B-cells	IL18BP
FANCI	1.05059e-16	0.0219217	0.462	0.516	3.45118e-13	B-cells	FANCI
HADH	2.43101e-88	0.0218441	0.694	0.606	7.98588e-85	B-cells	HADH
RECQL5	3.46783e-184	0.0215955	0.699	0.602	1.13918e-180	B-cells	RECQL5
TIAM2	6.93996e-302	0.0211381	0.287	0.45	2.27978e-298	B-cells	TIAM2
DSCC1	0	0.0211086	0.657	0.234	0	B-cells	DSCC1
PPP1R13B	0	0.0209514	0.708	0.435	0	B-cells	PPP1R13B
INCENP	1.0731e-42	0.0209172	0.697	0.627	3.52514e-39	B-cells	INCENP
CDC45	9.69904e-26	0.0209072	0.149	0.262	3.18614e-22	B-cells	CDC45
PLK1	1.91714e-11	0.020854	0.393	0.361	6.2978e-08	B-cells	PLK1
AC084033.3	1.78798e-52	0.0208396	0.46	0.513	5.8735e-49	B-cells	AC084033.3
RITA1	2.24025e-35	0.020815	0.691	0.612	7.35923e-32	B-cells	RITA1
FKBP14	1.41865e-87	0.0206798	0.548	0.415	4.66026e-84	B-cells	FKBP14
GRK5	1.50817e-66	0.0205089	0.683	0.627	4.95434e-63	B-cells	GRK5
APOBEC3B	3.38164e-34	0.0201168	0.643	0.595	1.11087e-30	B-cells	APOBEC3B
KIFC1	0.00597059	0.0201131	0.285	0.312	1	B-cells	KIFC1
ARHGEF39	0.000193569	0.0200331	0.479	0.526	0.635874	B-cells	ARHGEF39
RGMB	5.74072e-154	0.0197631	0.623	0.452	1.88583e-150	B-cells	RGMB
HJURP	7.52709e-223	0.0196927	0.418	0.605	2.47265e-219	B-cells	HJURP
CAT	9.31149e-100	0.0196462	0.832	0.736	3.05882e-96	B-cells	CAT
CD2AP	1.8445e-06	0.0195265	0.563	0.586	0.00605917	B-cells	CD2AP
SDC1	7.58196e-36	0.0195179	0.375	0.216	2.49067e-32	B-cells	SDC1
ATP8B1	8.15325e-269	0.0194899	0.656	0.484	2.67834e-265	B-cells	ATP8B1
NEDD4L	4.28097e-09	0.0194717	0.467	0.318	1.4063e-05	B-cells	NEDD4L
PKMYT1	9.08223e-43	0.0193614	0.165	0.192	2.98351e-39	B-cells	PKMYT1
ZNF793	6.69945e-89	0.0193428	0.614	0.538	2.20077e-85	B-cells	ZNF793
FBLN2	0	0.0193128	0.737	0.448	0	B-cells	FBLN2
RECK	1.00548e-54	0.019301	0.67	0.554	3.30302e-51	B-cells	RECK
BUB1	1.06902e-39	0.0192298	0.514	0.385	3.51173e-36	B-cells	BUB1
2021-09-01	5.08848e-101	0.0191274	0.855	0.803	1.67157e-97	B-cells	2021-09-01
UBE2T	5.5012e-36	0.0190383	0.544	0.41	1.80714e-32	B-cells	UBE2T
IGF1	9.39986e-22	0.0190166	0.506	0.346	3.08785e-18	B-cells	IGF1
TMEM56	1.98701e-11	0.0187556	0.412	0.19	6.52733e-08	B-cells	TMEM56
CTSH	3.5949e-68	0.018517	0.704	0.637	1.18092e-64	B-cells	CTSH
PGM3	4.22398e-211	0.0184947	0.656	0.458	1.38758e-207	B-cells	PGM3
HIST1H2BK	5.32045e-255	0.0184922	0.781	0.657	1.74777e-251	B-cells	HIST1H2BK
FP236383.3	3.59245e-15	0.0183705	0.583	0.519	1.18012e-11	B-cells	FP236383.3
HOMER1	2.20732e-07	0.0182297	0.46	0.413	0.000725106	B-cells	HOMER1
USP53	4.82546e-15	0.0181806	0.544	0.457	1.58516e-11	B-cells	USP53
TMEM106C	2.42164e-06	0.0180058	0.573	0.54	0.00795508	B-cells	TMEM106C
PTPRS	2.65972e-87	0.0179633	0.416	0.192	8.73717e-84	B-cells	PTPRS
COL9A2	4.14787e-83	0.0177432	0.565	0.417	1.36257e-79	B-cells	COL9A2
KCNN3	1.18791e-135	0.0175337	0.514	0.249	3.90229e-132	B-cells	KCNN3
CDC6	5.49444e-70	0.017487	0.19	0.232	1.80492e-66	B-cells	CDC6
AK6	1.21321e-50	0.0174677	0.688	0.585	3.98539e-47	B-cells	AK6
MRM1	0	0.0174337	0.768	0.626	0	B-cells	MRM1
TOP2A	3.64148e-21	0.0173099	0.43	0.484	1.19623e-17	B-cells	TOP2A
BCAS2	0.00579307	0.0172168	0.57	0.571	1	B-cells	BCAS2
NUDT4	2.36157e-66	0.0165426	0.63	0.502	7.75775e-63	B-cells	NUDT4
CRNDE	1.85141e-17	0.0162457	0.328	0.316	6.08189e-14	B-cells	CRNDE
ZNF208	5.58705e-12	0.0161985	0.476	0.496	1.83535e-08	B-cells	ZNF208
DNAJB4	1.81757e-41	0.0161342	0.563	0.428	5.97073e-38	B-cells	DNAJB4
RGPD2	0	0.0159791	0.206	0.293	0	B-cells	RGPD2
POLE2	0	0.0158938	0.505	0.202	0	B-cells	POLE2
NCAPG2	4.57464e-05	0.0157849	0.483	0.493	0.150277	B-cells	NCAPG2
MYO1B	1.06948e-93	0.0157055	0.502	0.36	3.51325e-90	B-cells	MYO1B
CXorf40A	1.61525e-47	0.0155438	0.437	0.485	5.30608e-44	B-cells	CXorf40A
AC005261.1	1.91732e-290	0.0154545	0.661	0.435	6.29839e-287	B-cells	AC005261.1
CEP55	2.81891e-07	0.0154536	0.281	0.342	0.000926013	B-cells	CEP55
HIST2H2BF	9.07822e-07	0.0154147	0.468	0.476	0.0029822	B-cells	HIST2H2BF
TROAP	1.00774e-279	0.0153516	0.342	0.484	3.31044e-276	B-cells	TROAP
FP671120.4	5.71021e-06	0.0152703	0.644	0.584	0.018758	B-cells	FP671120.4
PARP16	5.73509e-78	0.0147599	0.656	0.563	1.88398e-74	B-cells	PARP16
CIT	4.53715e-64	0.0144278	0.502	0.318	1.49045e-60	B-cells	CIT
FAM102A	9.97994e-108	0.0143592	0.454	0.601	3.27841e-104	B-cells	FAM102A
HIST1H2AE	8.65194e-05	0.0143054	0.588	0.574	0.284216	B-cells	HIST1H2AE
PMEPA1	1.35464e-156	0.0142288	0.514	0.29	4.44999e-153	B-cells	PMEPA1
TMPO	2.85201e-74	0.0141402	0.769	0.66	9.36886e-71	B-cells	TMPO
CCR10	0.000307779	0.0141201	0.585	0.549	1	B-cells	CCR10
TUBB2A	9.03203e-10	0.0140186	0.371	0.306	2.96702e-06	B-cells	TUBB2A
ZNF165	7.76296e-08	0.0140047	0.36	0.309	0.000255013	B-cells	ZNF165
SDR42E1	3.24243e-32	0.0138491	0.563	0.515	1.06514e-28	B-cells	SDR42E1
SDCBP2	1.18345e-73	0.0135088	0.325	0.221	3.88762e-70	B-cells	SDCBP2
NLGN4Y	0	0.0135006	0.791	0.49	0	B-cells	NLGN4Y
LEKR1	2.73608e-29	0.0134161	0.576	0.546	8.98802e-26	B-cells	LEKR1
ORC1	1.88401e-169	0.0133524	0.398	0.574	6.18897e-166	B-cells	ORC1
DDIAS	8.16998e-135	0.0133265	0.647	0.527	2.68384e-131	B-cells	DDIAS
ARHGAP11A	1.26635e-75	0.0131353	0.673	0.511	4.15997e-72	B-cells	ARHGAP11A
ESR2	9.53363e-251	0.0130918	0.409	0.609	3.1318e-247	B-cells	ESR2
SLC7A5	2.15145e-39	0.0130489	0.304	0.328	7.0675e-36	B-cells	SLC7A5
DEPDC1B	9.51348e-06	0.0128782	0.334	0.318	0.0312518	B-cells	DEPDC1B
POLQ	1.07932e-184	0.0127762	0.606	0.453	3.54556e-181	B-cells	POLQ
MAP2	0	0.0127147	0.67	0.477	0	B-cells	MAP2
GCSH	9.02208e-119	0.01271	0.597	0.447	2.96375e-115	B-cells	GCSH
LINC01679	1.26076e-09	0.012635	0.555	0.534	4.1416e-06	B-cells	LINC01679
PXDC1	9.44887e-198	0.0123883	0.503	0.246	3.10395e-194	B-cells	PXDC1
ASB2	1.49517e-205	0.0120903	0.293	0.474	4.91164e-202	B-cells	ASB2
CBX2	6.11823e-66	0.0120375	0.368	0.448	2.00984e-62	B-cells	CBX2
CADM1	1.18232e-148	0.0119054	0.594	0.34	3.88391e-145	B-cells	CADM1
AFAP1L2	0	0.0114706	0.689	0.378	0	B-cells	AFAP1L2
AP003354.2	1.11376e-125	0.0114643	0.46	0.173	3.65871e-122	B-cells	AP003354.2
AC100793.2	1.51637e-70	0.0114381	0.555	0.41	4.98127e-67	B-cells	AC100793.2
TRIB3	8.11196e-176	0.0114017	0.721	0.572	2.66478e-172	B-cells	TRIB3
FNDC11	2.16886e-201	0.0113868	0.581	0.392	7.12469e-198	B-cells	FNDC11
ATF7IP2	1.68722e-11	0.0111412	0.689	0.626	5.5425e-08	B-cells	ATF7IP2
AC093010.2	9.21782e-290	0.0111263	0.715	0.604	3.02805e-286	B-cells	AC093010.2
GINS1	1.59937e-164	0.0108481	0.595	0.502	5.25394e-161	B-cells	GINS1
AKR1B1	2.75776e-37	0.010836	0.78	0.692	9.05923e-34	B-cells	AKR1B1
KIF20A	3.21995e-156	0.0108308	0.253	0.225	1.05775e-152	B-cells	KIF20A
CHEK1	5.75186e-178	0.0107058	0.282	0.453	1.88949e-174	B-cells	CHEK1
ESCO2	6.88992e-176	0.0106967	0.451	0.258	2.26334e-172	B-cells	ESCO2
PBK	2.48194e-22	0.010678	0.167	0.162	8.15316e-19	B-cells	PBK
TMEM97	1.15735e-175	0.0106706	0.629	0.484	3.80191e-172	B-cells	TMEM97
FLT1	0	0.010627	0.729	0.271	0	B-cells	FLT1
GFOD1	8.02533e-94	0.0105045	0.691	0.585	2.63632e-90	B-cells	GFOD1
RUFY2	4.6226e-200	0.0103279	0.716	0.549	1.51853e-196	B-cells	RUFY2
SPINT1-AS1	2.33443e-296	0.0102666	0.623	0.546	7.66861e-293	B-cells	SPINT1-AS1
AC073195.1	1.83678e-73	0.010221	0.382	0.5	6.03383e-70	B-cells	AC073195.1
MND1	1.27546e-56	0.0101911	0.326	0.312	4.18988e-53	B-cells	MND1
PIF1	7.89392e-09	0.01002	0.544	0.636	2.59315e-05	B-cells	PIF1
AC026250.1	2.83356e-107	0.00996538	0.32	0.348	9.30823e-104	B-cells	AC026250.1
CYB5R2	5.29416e-10	0.00972833	0.388	0.21	1.73913e-06	B-cells	CYB5R2
SGCA	0	0.00966455	0.61	0.378	0	B-cells	SGCA
TVP23A	0	0.0096559	0.193	0.421	0	B-cells	TVP23A
LINC01759	0	0.00951795	0.65	0.391	0	B-cells	LINC01759
NUDT8	0	0.00945524	0.742	0.475	0	B-cells	NUDT8
TRIP13	1.26338e-18	0.00945522	0.361	0.229	4.15021e-15	B-cells	TRIP13
SLC9A3	5.06998e-176	0.00938076	0.687	0.539	1.66549e-172	B-cells	SLC9A3
HSPA5	0.000218986	0.00917658	0.728	0.735	0.719369	B-cells	HSPA5
TBC1D8B	9.75862e-300	0.00900039	0.628	0.361	3.20571e-296	B-cells	TBC1D8B
SLC16A4	0	0.00896589	0.662	0.424	0	B-cells	SLC16A4
SLC37A4	1.0558e-221	0.00895776	0.678	0.52	3.46831e-218	B-cells	SLC37A4
HSD17B14	6.82973e-195	0.00894875	0.634	0.434	2.24357e-191	B-cells	HSD17B14
APBB2	1.65555e-25	0.00859024	0.392	0.259	5.43848e-22	B-cells	APBB2
RNASEH2A	0.00247399	0.00839681	0.569	0.604	1	B-cells	RNASEH2A
CFAP20	1.16537e-117	0.00833039	0.701	0.571	3.82823e-114	B-cells	CFAP20
MRPL17	8.12944e-122	0.00827578	0.742	0.596	2.67052e-118	B-cells	MRPL17
FAM213A	4.29416e-247	0.00826206	0.717	0.513	1.41063e-243	B-cells	FAM213A
KIF14	6.8234e-09	0.00819759	0.346	0.394	2.24149e-05	B-cells	KIF14
GSTA4	8.76059e-126	0.00814944	0.585	0.435	2.87785e-122	B-cells	GSTA4
PLD6	6.0768e-176	0.00809625	0.707	0.557	1.99623e-172	B-cells	PLD6
LAMA5	1.07958e-11	0.00802611	0.476	0.366	3.54643e-08	B-cells	LAMA5
C17orf53	8.18805e-05	0.00798621	0.487	0.523	0.268977	B-cells	C17orf53
FAM86B1	3.98945e-297	0.00787651	0.7	0.501	1.31053e-293	B-cells	FAM86B1
C7orf31	4.11946e-22	0.00782823	0.673	0.641	1.35324e-18	B-cells	C7orf31
EFCAB2	7.27846e-262	0.007782	0.706	0.503	2.39097e-258	B-cells	EFCAB2
TCTN2	0	0.00772316	0.785	0.417	0	B-cells	TCTN2
LOXL2	1.70697e-18	0.00771066	0.285	0.272	5.60741e-15	B-cells	LOXL2
MAPKAP1	4.44422e-102	0.00758854	0.744	0.593	1.45993e-98	B-cells	MAPKAP1
IL23A	2.52495e-99	0.00754106	0.668	0.56	8.29447e-96	B-cells	IL23A
C21orf58	2.45725e-157	0.00745467	0.674	0.497	8.07208e-154	B-cells	C21orf58
ALDH1L2	2.05971e-07	0.00736166	0.196	0.185	0.000676615	B-cells	ALDH1L2
FGGY	0	0.00731163	0.695	0.422	0	B-cells	FGGY
DIAPH3	8.91502e-148	0.00722804	0.255	0.162	2.92858e-144	B-cells	DIAPH3
MAPK10	1.19876e-13	0.00721483	0.393	0.307	3.93791e-10	B-cells	MAPK10
CBR3	0	0.00715664	0.736	0.423	0	B-cells	CBR3
PLCE1	0	0.007138	0.775	0.467	0	B-cells	PLCE1
CEACAM1	2.74426e-164	0.00708728	0.573	0.462	9.01489e-161	B-cells	CEACAM1
CCNE2	2.03668e-47	0.0070802	0.302	0.338	6.6905e-44	B-cells	CCNE2
AP003774.4	6.29461e-168	0.00698487	0.629	0.494	2.06778e-164	B-cells	AP003774.4
C15orf53	4.44628e-204	0.00677154	0.676	0.517	1.4606e-200	B-cells	C15orf53
CYB5D2	7.97918e-51	0.00656634	0.684	0.591	2.62116e-47	B-cells	CYB5D2
C12orf60	3.47203e-45	0.00648132	0.339	0.366	1.14056e-41	B-cells	C12orf60
TNFAIP8L1	1.60764e-133	0.00644407	0.751	0.631	5.2811e-130	B-cells	TNFAIP8L1
ZBTB8A	3.55114e-307	0.0064291	0.74	0.431	1.16655e-303	B-cells	ZBTB8A
POPDC2	0	0.00631906	0.672	0.211	0	B-cells	POPDC2
PGAP1	1.26451e-10	0.0061436	0.477	0.421	4.15393e-07	B-cells	PGAP1
CDCA7	1.66435e-75	0.00609443	0.453	0.523	5.46739e-72	B-cells	CDCA7
SLC12A9-AS1	4.28979e-32	0.00607736	0.454	0.398	1.4092e-28	B-cells	SLC12A9-AS1
GINS4	1.56496e-217	0.00603781	0.338	0.519	5.1409e-214	B-cells	GINS4
TTC28	0	0.00602595	0.612	0.307	0	B-cells	TTC28
TXNL4B	1.49895e-35	0.00601189	0.659	0.563	4.92405e-32	B-cells	TXNL4B
EPB41L2	2.41421e-102	0.00601129	0.618	0.478	7.93068e-99	B-cells	EPB41L2
E2F1	4.04253e-06	0.00588057	0.578	0.566	0.0132797	B-cells	E2F1
AC099489.1	4.43779e-116	0.0058635	0.47	0.24	1.45781e-112	B-cells	AC099489.1
ANLN	7.23743e-48	0.00576112	0.155	0.264	2.3775e-44	B-cells	ANLN
GINS3	1.02697e-05	0.00568369	0.352	0.293	0.0337359	B-cells	GINS3
C4orf46	1.03743e-11	0.00565212	0.532	0.448	3.40796e-08	B-cells	C4orf46
PRDM8	4.90415e-106	0.00562706	0.59	0.425	1.61101e-102	B-cells	PRDM8
SOX7	0	0.00556336	0.755	0.317	0	B-cells	SOX7
ENTPD1	3.39377e-27	0.00554306	0.667	0.592	1.11485e-23	B-cells	ENTPD1
METAP2	5.55823e-17	0.00554144	0.74	0.646	1.82588e-13	B-cells	METAP2
BCL2L12	0.00100544	0.00537531	0.57	0.559	1	B-cells	BCL2L12
MELK	2.69397e-56	0.00524127	0.164	0.354	8.8497e-53	B-cells	MELK
SCAMP5	5.32252e-177	0.00514384	0.733	0.593	1.74845e-173	B-cells	SCAMP5
NME1	3.38123e-102	0.00514054	0.667	0.498	1.11073e-98	B-cells	NME1
TTC26	1.05275e-267	0.00511181	0.699	0.477	3.45829e-264	B-cells	TTC26
AL606760.3	0	0.00509839	0.732	0.294	0	B-cells	AL606760.3
SLC26A2	5.52245e-155	0.00499197	0.713	0.536	1.81413e-151	B-cells	SLC26A2
ADH5	4.01669e-107	0.00496383	0.829	0.72	1.31948e-103	B-cells	ADH5
CLDN23	5.53027e-166	0.00485953	0.294	0.412	1.8167e-162	B-cells	CLDN23
RPRD1B	2.35762e-09	0.00482309	0.521	0.517	7.7448e-06	B-cells	RPRD1B
NOTCH4	1.04372e-216	0.00481394	0.63	0.438	3.42861e-213	B-cells	NOTCH4
AP002884.1	3.80852e-246	0.00478182	0.697	0.496	1.2511e-242	B-cells	AP002884.1
PPM1J	1.41665e-134	0.00466251	0.558	0.378	4.6537e-131	B-cells	PPM1J
AGBL2	3.69803e-158	0.0043825	0.691	0.575	1.2148e-154	B-cells	AGBL2
CEP290	1.44333e-46	0.0043438	0.729	0.638	4.74134e-43	B-cells	CEP290
KCNMA1	0	0.00425571	0.595	0.259	0	B-cells	KCNMA1
TFF3	8.45589e-67	0.00414987	0.337	0.36	2.77776e-63	B-cells	TFF3
AURKA	1.56929e-09	0.00404053	0.557	0.501	5.15511e-06	B-cells	AURKA
CD274	0	0.00403238	0.688	0.435	0	B-cells	CD274
CRACR2B	1.56137e-79	0.00383799	0.497	0.363	5.12911e-76	B-cells	CRACR2B
NPIPB11	8.11584e-21	0.00382784	0.415	0.354	2.66605e-17	B-cells	NPIPB11
AC114763.1	3.37578e-20	0.00381322	0.517	0.624	1.10894e-16	B-cells	AC114763.1
AC007728.2	1.3221e-31	0.00375859	0.513	0.586	4.34309e-28	B-cells	AC007728.2
NEK2	0.00659942	0.00365923	0.322	0.367	1	B-cells	NEK2
FZD3	3.44602e-71	0.00356232	0.357	0.383	1.13202e-67	B-cells	FZD3
CYB5RL	0	0.00347344	0.765	0.478	0	B-cells	CYB5RL
IL10	1.96004e-26	0.0034655	0.299	0.318	6.43874e-23	B-cells	IL10
WNT2B	0	0.00343344	0.74	0.503	0	B-cells	WNT2B
SMPD3	0	0.00342175	0.762	0.549	0	B-cells	SMPD3
AP000704.1	3.90212e-115	0.00337717	0.47	0.303	1.28185e-111	B-cells	AP000704.1
PLK4	1.15601e-79	0.00334476	0.385	0.512	3.7975e-76	B-cells	PLK4
NME4	9.2982e-38	0.00332932	0.615	0.521	3.05446e-34	B-cells	NME4
CDC25C	7.88463e-116	0.00332088	0.172	0.37	2.5901e-112	B-cells	CDC25C
SLC25A23	5.24894e-83	0.00325924	0.611	0.498	1.72428e-79	B-cells	SLC25A23
PIMREG	2.08808e-142	0.00319755	0.305	0.13	6.85934e-139	B-cells	PIMREG
CENPW	2.09909e-07	0.00317926	0.43	0.471	0.000689552	B-cells	CENPW
MATR3	1.64843e-59	0.00308583	0.39	0.455	5.41509e-56	B-cells	MATR3
BMF	9.76525e-16	0.00307554	0.538	0.526	3.20789e-12	B-cells	BMF
BZW2	3.43049e-124	0.00294858	0.699	0.531	1.12692e-120	B-cells	BZW2
FAM72B	4.32153e-36	0.00283752	0.329	0.374	1.41962e-32	B-cells	FAM72B
GPAT2	3.07226e-272	0.00278558	0.524	0.266	1.00924e-268	B-cells	GPAT2
RECQL4	5.09116e-27	0.00276428	0.276	0.238	1.67245e-23	B-cells	RECQL4
LMTK3	0	0.00270879	0.572	0.216	0	B-cells	LMTK3
KCNAB1	0	0.00264374	0.804	0.293	0	B-cells	KCNAB1
SSC5D	1.71895e-96	0.00262107	0.558	0.375	5.64675e-93	B-cells	SSC5D
BRIX1	1.05557e-13	0.00258593	0.66	0.598	3.46754e-10	B-cells	BRIX1
KCTD11	6.81678e-216	0.00254199	0.648	0.456	2.23931e-212	B-cells	KCTD11
MTFR2	1.44625e-134	0.00252787	0.401	0.483	4.75093e-131	B-cells	MTFR2
TGFB3	1.3868e-196	0.00238314	0.529	0.29	4.55564e-193	B-cells	TGFB3
MSC	0	0.00237788	0.702	0.323	0	B-cells	MSC
KRT8	3.1773e-135	0.00236112	0.315	0.396	1.04374e-131	B-cells	KRT8
FA2H	0	0.0022657	0.626	0.364	0	B-cells	FA2H
KHK	2.41941e-288	0.0022146	0.766	0.615	7.94776e-285	B-cells	KHK
ARHGEF10	0	0.00218876	0.574	0.231	0	B-cells	ARHGEF10
CREB3L3	1.43849e-46	0.00198122	0.091	0.144	4.72545e-43	B-cells	CREB3L3
RAVER2	1.52749e-193	0.0019629	0.573	0.352	5.0178e-190	B-cells	RAVER2
PRC1	2.48506e-19	0.00194331	0.556	0.568	8.16342e-16	B-cells	PRC1
NNT	6.05178e-16	0.00190716	0.712	0.653	1.98801e-12	B-cells	NNT
DOK3	2.36022e-45	0.00188513	0.722	0.706	7.75333e-42	B-cells	DOK3
MAPK13	1.00104e-161	0.0018741	0.728	0.546	3.28841e-158	B-cells	MAPK13
FBXL13	0	0.00185902	0.773	0.406	0	B-cells	FBXL13
CDKN2B-AS1	2.58233e-211	0.00185211	0.659	0.523	8.48297e-208	B-cells	CDKN2B-AS1
AMT	0	0.00184819	0.779	0.512	0	B-cells	AMT
HIST1H3I	2.71821e-30	0.00173218	0.512	0.402	8.92931e-27	B-cells	HIST1H3I
KLHL32	6.83996e-65	0.00172723	0.584	0.504	2.24693e-61	B-cells	KLHL32
B3GALT2	0.00160431	0.00170691	0.517	0.498	1	B-cells	B3GALT2
FAM167B	0	0.00165612	0.681	0.338	0	B-cells	FAM167B
AL020996.1	2.56524e-33	0.00152127	0.601	0.492	8.42682e-30	B-cells	AL020996.1
ALG10	6.01728e-37	0.0015211	0.502	0.592	1.97668e-33	B-cells	ALG10
PODNL1	0	0.00150238	0.699	0.199	0	B-cells	PODNL1
CP	6.8124e-236	0.0014247	0.724	0.548	2.23787e-232	B-cells	CP
NUDT11	0	0.00131127	0.79	0.281	0	B-cells	NUDT11
MADCAM1	2.57731e-15	0.00128735	0.56	0.519	8.46647e-12	B-cells	MADCAM1
XRCC2	1.49814e-06	0.00127674	0.365	0.318	0.00492138	B-cells	XRCC2
RPGRIP1L	1.48111e-227	0.00126212	0.668	0.468	4.86545e-224	B-cells	RPGRIP1L
AC015802.6	3.4022e-61	0.001248	0.657	0.484	1.11762e-57	B-cells	AC015802.6
TLE6	0	0.00108794	0.546	0.161	0	B-cells	TLE6
ZFAT	1.09036e-184	0.000931773	0.426	0.587	3.58182e-181	B-cells	ZFAT
LRRCC1	3.13638e-130	0.000905586	0.664	0.549	1.0303e-126	B-cells	LRRCC1
TNFRSF18	5.61454e-44	0.000861972	0.477	0.288	1.84438e-40	B-cells	TNFRSF18
AC018754.1	1.45043e-25	0.000838222	0.643	0.509	4.76466e-22	B-cells	AC018754.1
OIP5	6.64542e-192	0.000821312	0.716	0.643	2.18302e-188	B-cells	OIP5
ALPK2	2.89902e-41	0.000818852	0.363	0.332	9.52327e-38	B-cells	ALPK2
ENPP2	2.71158e-22	0.000815419	0.393	0.278	8.90754e-19	B-cells	ENPP2
AC083843.3	2.45423e-44	0.000808566	0.307	0.193	8.06214e-41	B-cells	AC083843.3
ZNF610	1.966e-40	0.00079492	0.684	0.548	6.45831e-37	B-cells	ZNF610
SLC25A35	8.80647e-119	0.000681013	0.738	0.572	2.89293e-115	B-cells	SLC25A35
KLF9	3.02437e-290	0.000579133	0.735	0.479	9.93505e-287	B-cells	KLF9
AL031708.1	3.32636e-48	0.000554924	0.375	0.368	1.09271e-44	B-cells	AL031708.1
AC078795.1	3.77483e-14	0.000550824	0.45	0.356	1.24003e-10	B-cells	AC078795.1
HOXA7	0	0.000535073	0.699	0.285	0	B-cells	HOXA7
HMGCS1	0.00744514	0.000476614	0.471	0.439	1	B-cells	HMGCS1
AC010422.3	8.83823e-06	0.000419249	0.542	0.499	0.0290336	B-cells	AC010422.3
KCNC4	3.01671e-19	0.000273832	0.533	0.409	9.9099e-16	B-cells	KCNC4
MYOM1	0	0.000273766	0.783	0.593	0	B-cells	MYOM1
ZNF850	6.25864e-169	0.000227568	0.613	0.434	2.05596e-165	B-cells	ZNF850
GNG8	0	0.000222637	0.213	0.51	0	B-cells	GNG8
FOLR2	3.60531e-173	0.000147797	0.485	0.619	1.18435e-169	B-cells	FOLR2
CES2	8.29419e-146	6.67215e-05	0.772	0.588	2.72464e-142	B-cells	CES2
C1QTNF6	8.03688e-145	3.66124e-05	0.265	0.41	2.64011e-141	B-cells	C1QTNF6
TSC22D1	1.90162e-80	2.39552	0.986	0.55	6.24681e-77	Endothelial_cells	TSC22D1
SPARC	1.70318e-72	2.16597	0.965	0.704	5.59495e-69	Endothelial_cells	SPARC
CLU	5.96542e-87	2.09132	1	0.726	1.95964e-83	Endothelial_cells	CLU
CAVIN2	6.58348e-85	2.03483	0.993	0.77	2.16267e-81	Endothelial_cells	CAVIN2
STOM	8.09426e-73	1.94893	0.979	0.704	2.65896e-69	Endothelial_cells	STOM
PF4	1.71276e-86	1.88384	0.993	0.776	5.62641e-83	Endothelial_cells	PF4
GNG11	3.17522e-62	1.86106	0.923	0.75	1.04306e-58	Endothelial_cells	GNG11
NRGN	3.52863e-85	1.84508	0.993	0.761	1.15915e-81	Endothelial_cells	NRGN
ESAM	6.64012e-90	1.80692	0.993	0.667	2.18128e-86	Endothelial_cells	ESAM
YWHAH	1.04269e-74	1.63965	0.979	0.63	3.42523e-71	Endothelial_cells	YWHAH
RAB11A	2.18083e-69	1.62526	1	0.707	7.16402e-66	Endothelial_cells	RAB11A
TPM4	5.95283e-64	1.59737	0.986	0.639	1.9555e-60	Endothelial_cells	TPM4
PDLIM11	4.87902e-56	1.51771	0.93	0.703	1.60276e-52	Endothelial_cells	PDLIM1
TUBA4A	4.46554e-79	1.41432	0.993	0.796	1.46693e-75	Endothelial_cells	TUBA4A
VWF	1.04675e-40	1.39441	0.811	0.317	3.43857e-37	Endothelial_cells	VWF
HIST1H2AC	4.05228e-84	1.39055	1	0.708	1.33117e-80	Endothelial_cells	HIST1H2AC
SERPINE1	3.45702e-22	1.38714	0.741	0.467	1.13563e-18	Endothelial_cells	SERPINE1
RGS18	1.19664e-83	1.35946	0.993	0.728	3.93097e-80	Endothelial_cells	RGS18
CLDN5	8.03124e-52	1.3434	0.881	0.714	2.63826e-48	Endothelial_cells	CLDN5
BEX3	1.00748e-71	1.33204	0.986	0.646	3.30957e-68	Endothelial_cells	BEX3
MAP3K7CL	5.30177e-86	1.31622	0.993	0.672	1.74163e-82	Endothelial_cells	MAP3K7CL
RAP1B	2.99606e-52	1.30936	1	0.836	9.84204e-49	Endothelial_cells	RAP1B
GSN	1.35736e-31	1.30879	0.832	0.674	4.45894e-28	Endothelial_cells	GSN
FERMT3	9.08786e-78	1.30379	0.993	0.809	2.98536e-74	Endothelial_cells	FERMT3
TLN1	9.73484e-64	1.28543	0.993	0.819	3.1979e-60	Endothelial_cells	TLN1
GRAP2	8.44838e-83	1.25611	0.993	0.808	2.77529e-79	Endothelial_cells	GRAP2
RNASE1	3.55326e-30	1.21226	0.776	0.317	1.16725e-26	Endothelial_cells	RNASE1
MYL9	1.70711e-66	1.21068	0.965	0.7	5.60785e-63	Endothelial_cells	MYL9
ACTN1	1.51626e-53	1.20052	0.937	0.719	4.98091e-50	Endothelial_cells	ACTN1
DAB2	3.63346e-86	1.19714	0.993	0.514	1.19359e-82	Endothelial_cells	DAB2
F13A1	1.06291e-82	1.18465	0.993	0.702	3.49166e-79	Endothelial_cells	F13A1
LMNA	5.02962e-41	1.17419	0.867	0.425	1.65223e-37	Endothelial_cells	LMNA
TUBA1C	5.20837e-65	1.16832	0.993	0.604	1.71095e-61	Endothelial_cells	TUBA1C
CTSA	2.0078e-72	1.16771	0.993	0.748	6.59562e-69	Endothelial_cells	CTSA
PGRMC1	1.40712e-79	1.1615	0.993	0.61	4.62239e-76	Endothelial_cells	PGRMC1
MAX	4.6451e-65	1.15025	0.993	0.802	1.52592e-61	Endothelial_cells	MAX
HYAL2	6.07133e-42	1.14107	0.832	0.579	1.99443e-38	Endothelial_cells	HYAL2
MMD	7.11361e-85	1.13226	0.986	0.602	2.33682e-81	Endothelial_cells	MMD
TSPAN9	2.6346e-82	1.12701	0.965	0.644	8.65467e-79	Endothelial_cells	TSPAN9
ILK	1.13341e-64	1.12667	0.986	0.749	3.72326e-61	Endothelial_cells	ILK
ENDOD1	3.63146e-88	1.12495	1	0.659	1.19294e-84	Endothelial_cells	ENDOD1
TAGLN21	2.49266e-51	1.11923	1	0.843	8.1884e-48	Endothelial_cells	TAGLN2
CD9	2.86365e-41	1.1171	0.86	0.56	9.40711e-38	Endothelial_cells	CD9
MPP1	4.03917e-81	1.10807	0.993	0.725	1.32687e-77	Endothelial_cells	MPP1
FSTL1	3.51215e-52	1.10153	0.867	0.384	1.15374e-48	Endothelial_cells	FSTL1
FKBP1A	1.69344e-41	1.08979	0.958	0.831	5.56294e-38	Endothelial_cells	FKBP1A
VCL	8.8791e-67	1.07421	0.986	0.75	2.91679e-63	Endothelial_cells	VCL
AP003068.2	5.80764e-88	1.07357	0.993	0.689	1.90781e-84	Endothelial_cells	AP003068.2
NCOA4	7.68958e-69	1.07248	0.993	0.78	2.52603e-65	Endothelial_cells	NCOA4
TIMP1	6.41105e-33	1.06204	0.937	0.744	2.10603e-29	Endothelial_cells	TIMP1
EGFL7	3.09524e-16	1.0407	0.699	0.64	1.01679e-12	Endothelial_cells	EGFL7
LIMS1	1.21661e-62	1.03424	0.993	0.714	3.99658e-59	Endothelial_cells	LIMS1
CRIP21	9.73016e-31	1.02468	0.804	0.578	3.19636e-27	Endothelial_cells	CRIP2
RGS10	3.70428e-68	1.02467	0.993	0.805	1.21686e-64	Endothelial_cells	RGS10
SH3BGRL3	4.54575e-25	1.01482	0.993	0.975	1.49328e-21	Endothelial_cells	SH3BGRL3
NT5C3A	1.09003e-65	1.00793	0.972	0.736	3.58074e-62	Endothelial_cells	NT5C3A
CMIP	7.16491e-66	1.00773	0.979	0.638	2.35367e-62	Endothelial_cells	CMIP
OAZ1	1.61848e-31	0.999167	1	0.958	5.31671e-28	Endothelial_cells	OAZ1
CALCRL	2.99201e-25	0.994126	0.755	0.453	9.82875e-22	Endothelial_cells	CALCRL
PARVB	3.88286e-62	0.982931	0.972	0.702	1.27552e-58	Endothelial_cells	PARVB
MCTP1	1.13863e-12	0.976967	0.706	0.677	3.7404e-09	Endothelial_cells	MCTP1
KIFC3	7.01795e-89	0.968072	0.993	0.614	2.3054e-85	Endothelial_cells	KIFC3
HIST1H3H	3.8778e-86	0.952387	0.993	0.59	1.27386e-82	Endothelial_cells	HIST1H3H
SH3BGRL2	1.33985e-85	0.949203	0.993	0.652	4.4014e-82	Endothelial_cells	SH3BGRL2
SMIM3	1.40036e-83	0.937912	0.993	0.658	4.6002e-80	Endothelial_cells	SMIM3
ARHGAP18	3.02415e-76	0.936742	0.986	0.583	9.93434e-73	Endothelial_cells	ARHGAP18
SPHK1	1.02326e-67	0.914135	0.937	0.436	3.36141e-64	Endothelial_cells	SPHK1
FLNA	2.37031e-40	0.913528	0.993	0.853	7.78648e-37	Endothelial_cells	FLNA
EMP1	1.9356e-09	0.911896	0.65	0.397	6.35846e-06	Endothelial_cells	EMP1
THBS1	2.36576e-11	0.908384	0.664	0.441	7.77153e-08	Endothelial_cells	THBS1
ARPC1B	5.69224e-29	0.905128	0.993	0.932	1.8699e-25	Endothelial_cells	ARPC1B
TMSB4X	5.20788e-45	0.898422	1	0.999	1.71079e-41	Endothelial_cells	TMSB4X
ABCC3	7.26773e-87	0.89056	0.993	0.598	2.38745e-83	Endothelial_cells	ABCC3
PLPP3	1.55268e-05	0.872046	0.594	0.431	0.0510055	Endothelial_cells	PLPP3
IFI27	5.53411e-28	0.870727	0.797	0.609	1.81796e-24	Endothelial_cells	IFI27
C2orf88	4.14879e-87	0.867266	0.993	0.653	1.36288e-83	Endothelial_cells	C2orf88
IL6ST	1.40978e-30	0.866998	0.874	0.648	4.63114e-27	Endothelial_cells	IL6ST
SRGN	1.45538e-24	0.858955	0.993	0.877	4.78093e-21	Endothelial_cells	SRGN
CTGF	9.71018e-06	0.857152	0.601	0.318	0.0318979	Endothelial_cells	CTGF
RHOC	2.71885e-30	0.855995	0.881	0.682	8.93142e-27	Endothelial_cells	RHOC
TNNC2	6.36932e-88	0.85495	0.993	0.618	2.09232e-84	Endothelial_cells	TNNC2
NAP1L1	9.06194e-39	0.852139	0.993	0.843	2.97685e-35	Endothelial_cells	NAP1L1
NDRG1	8.94605e-21	0.83947	0.79	0.554	2.93878e-17	Endothelial_cells	NDRG1
TMEM140	6.65406e-79	0.838392	0.993	0.679	2.18586e-75	Endothelial_cells	TMEM140
SNCA	8.07185e-85	0.833087	0.993	0.68	2.6516e-81	Endothelial_cells	SNCA
SAT1	3.62644e-11	0.829633	0.944	0.86	1.19129e-07	Endothelial_cells	SAT1
FAXDC2	9.5147e-89	0.826806	0.993	0.701	3.12558e-85	Endothelial_cells	FAXDC2
TAX1BP3	7.54212e-67	0.81057	0.979	0.609	2.47759e-63	Endothelial_cells	TAX1BP3
DMTN	2.20161e-87	0.805169	0.993	0.737	7.23229e-84	Endothelial_cells	DMTN
CD811	9.78097e-29	0.800102	0.825	0.585	3.21305e-25	Endothelial_cells	CD81
2021-03-02	1.00493e-78	0.786514	0.986	0.681	3.30119e-75	Endothelial_cells	2021-03-02
CCND3	4.27314e-50	0.776437	0.993	0.879	1.40373e-46	Endothelial_cells	CCND3
CDKN1A	4.12226e-23	0.773359	0.811	0.499	1.35416e-19	Endothelial_cells	CDKN1A
SLC9A3R2	1.0679e-10	0.773329	0.65	0.399	3.50804e-07	Endothelial_cells	SLC9A3R2
STX11	4.15303e-65	0.773243	0.993	0.58	1.36427e-61	Endothelial_cells	STX11
APP	2.36218e-26	0.762848	0.818	0.606	7.75975e-23	Endothelial_cells	APP
PNP	7.44899e-14	0.75736	0.762	0.6	2.44699e-10	Endothelial_cells	PNP
ICAM1	2.61893e-05	0.752427	0.615	0.494	0.086032	Endothelial_cells	ICAM1
CD99	1.74604e-24	0.748102	0.993	0.85	5.73574e-21	Endothelial_cells	CD99
ADAMTS1	0.00108213	0.741969	0.58	0.464	1	Endothelial_cells	ADAMTS1
PLVAP	6.84965e-28	0.738626	0.755	0.345	2.25011e-24	Endothelial_cells	PLVAP
ODC11	1.29357e-62	0.738201	0.979	0.563	4.24937e-59	Endothelial_cells	ODC1
NID1	3.1144e-43	0.736869	0.839	0.605	1.02308e-39	Endothelial_cells	NID1
ABL2	4.65921e-08	0.736043	0.65	0.536	0.000153055	Endothelial_cells	ABL2
RHOBTB1	1.33125e-91	0.730493	0.993	0.609	4.37317e-88	Endothelial_cells	RHOBTB1
HIST1H2BJ	1.00266e-84	0.725744	0.986	0.62	3.29373e-81	Endothelial_cells	HIST1H2BJ
HIST1H2BC	1.64963e-81	0.723556	0.993	0.553	5.41904e-78	Endothelial_cells	HIST1H2BC
RAB13	2.09096e-11	0.71565	0.671	0.488	6.86882e-08	Endothelial_cells	RAB13
ICAM2	1.4068e-16	0.709792	0.86	0.814	4.62133e-13	Endothelial_cells	ICAM2
PDLIM7	1.68224e-42	0.70622	0.867	0.6	5.52616e-39	Endothelial_cells	PDLIM7
RCAN1	2.35899e-05	0.699485	0.601	0.479	0.0774929	Endothelial_cells	RCAN1
HSPG2	6.40142e-08	0.697769	0.622	0.386	0.000210287	Endothelial_cells	HSPG2
TCEAL9	7.35836e-12	0.695217	0.671	0.492	2.41722e-08	Endothelial_cells	TCEAL9
AC147651.1	2.01925e-88	0.69292	0.993	0.728	6.63323e-85	Endothelial_cells	AC147651.1
VCAM1	4.97088e-13	0.690907	0.671	0.329	1.63294e-09	Endothelial_cells	VCAM1
TIE1	2.56188e-20	0.686476	0.72	0.422	8.41576e-17	Endothelial_cells	TIE1
ZNF385D	1.58715e-35	0.686166	0.797	0.519	5.21378e-32	Endothelial_cells	ZNF385D
FOSB	8.93594e-07	0.685891	0.706	0.465	0.00293546	Endothelial_cells	FOSB
WWTR1	1.23237e-05	0.685408	0.601	0.433	0.0404835	Endothelial_cells	WWTR1
NPDC1	1.71122e-15	0.680642	0.706	0.449	5.62137e-12	Endothelial_cells	NPDC1
ZNF185	9.62988e-86	0.679987	0.993	0.701	3.16342e-82	Endothelial_cells	ZNF185
TMBIM1	3.1932e-53	0.678546	0.993	0.732	1.04897e-49	Endothelial_cells	TMBIM1
FTH1	4.62117e-21	0.677519	1	0.99	1.51806e-17	Endothelial_cells	FTH1
IGFBP4	2.35973e-06	0.677201	0.622	0.523	0.0077517	Endothelial_cells	IGFBP4
YPEL2	6.48586e-23	0.673931	0.811	0.644	2.1306e-19	Endothelial_cells	YPEL2
H3F3A	9.62953e-28	0.673696	1	0.968	3.1633e-24	Endothelial_cells	H3F3A
A2M	1.45886e-17	0.670875	0.699	0.411	4.79234e-14	Endothelial_cells	A2M
CD59	2.00731e-15	0.662544	0.727	0.526	6.594e-12	Endothelial_cells	CD59
NECTIN2	5.1837e-24	0.659991	0.748	0.301	1.70284e-20	Endothelial_cells	NECTIN2
PTGS1	1.94508e-79	0.656318	0.986	0.719	6.3896e-76	Endothelial_cells	PTGS1
ACTB	1.27586e-24	0.654002	1	0.998	4.19121e-21	Endothelial_cells	ACTB
PPFIBP1	1.57616e-05	0.649681	0.615	0.504	0.0517769	Endothelial_cells	PPFIBP1
TCEAL4	2.59952e-30	0.646296	0.853	0.613	8.53941e-27	Endothelial_cells	TCEAL4
TNS1	3.80041e-61	0.644377	0.909	0.412	1.24844e-57	Endothelial_cells	TNS1
ADAM15	6.45684e-05	0.642327	0.622	0.58	0.212107	Endothelial_cells	ADAM15
LIPA	1.50102e-47	0.642048	0.965	0.705	4.93084e-44	Endothelial_cells	LIPA
FLT11	5.48634e-08	0.639086	0.629	0.364	0.000180226	Endothelial_cells	FLT1
MGLL	1.05833e-22	0.634396	0.776	0.573	3.47661e-19	Endothelial_cells	MGLL
PECAM1	4.18831e-19	0.624872	0.804	0.753	1.37586e-15	Endothelial_cells	PECAM1
RUFY1	4.5936e-76	0.624358	0.986	0.679	1.509e-72	Endothelial_cells	RUFY1
LIMCH1	1.56318e-07	0.622988	0.622	0.388	0.000513504	Endothelial_cells	LIMCH1
FHL1	4.99369e-75	0.620698	0.979	0.71	1.64043e-71	Endothelial_cells	FHL1
ENG	2.57199e-15	0.617738	0.706	0.591	8.44899e-12	Endothelial_cells	ENG
MCUR1	2.88464e-65	0.616289	0.979	0.639	9.47603e-62	Endothelial_cells	MCUR1
PMP22	2.01677e-26	0.612248	0.762	0.469	6.62509e-23	Endothelial_cells	PMP22
SMOX	2.75277e-82	0.611042	0.972	0.533	9.04284e-79	Endothelial_cells	SMOX
HECW2	2.46691e-16	0.605707	0.699	0.428	8.10378e-13	Endothelial_cells	HECW2
F11R	6.74277e-44	0.601766	0.923	0.625	2.215e-40	Endothelial_cells	F11R
CD2001	2.02094e-11	0.59762	0.713	0.569	6.63878e-08	Endothelial_cells	CD200
BMP6	1.49615e-90	0.595748	0.986	0.569	4.91484e-87	Endothelial_cells	BMP6
CAVIN1	1.3296e-15	0.590073	0.692	0.421	4.36773e-12	Endothelial_cells	CAVIN1
PDZK1IP1	9.46724e-83	0.589229	0.986	0.658	3.10999e-79	Endothelial_cells	PDZK1IP1
SCN1B	8.95611e-87	0.58357	0.986	0.659	2.94208e-83	Endothelial_cells	SCN1B
UBXN11	2.73837e-66	0.581047	0.993	0.639	8.99554e-63	Endothelial_cells	UBXN11
COL6A2	7.48518e-54	0.580772	0.895	0.492	2.45888e-50	Endothelial_cells	COL6A2
RNF11	6.9243e-45	0.580121	0.979	0.615	2.27463e-41	Endothelial_cells	RNF11
TPM1	4.48093e-49	0.575583	0.944	0.64	1.47199e-45	Endothelial_cells	TPM1
TALDO1	1.40045e-34	0.572528	0.993	0.852	4.60047e-31	Endothelial_cells	TALDO1
P2RX1	3.34389e-84	0.569643	0.993	0.637	1.09847e-80	Endothelial_cells	P2RX1
FAM110A	9.45296e-71	0.560822	0.993	0.706	3.1053e-67	Endothelial_cells	FAM110A
PROS1	2.61509e-37	0.559424	0.832	0.574	8.59056e-34	Endothelial_cells	PROS1
ACVRL1	5.37461e-21	0.554807	0.72	0.308	1.76556e-17	Endothelial_cells	ACVRL1
TPST2	1.58818e-57	0.554046	0.979	0.72	5.21716e-54	Endothelial_cells	TPST2
ITGB1	5.60123e-18	0.553672	0.909	0.784	1.84e-14	Endothelial_cells	ITGB1
CD36	4.52793e-40	0.547993	0.951	0.759	1.48742e-36	Endothelial_cells	CD36
LTBP1	1.1191e-40	0.546442	0.832	0.562	3.67626e-37	Endothelial_cells	LTBP1
GAPDH	1.47702e-17	0.545171	1	0.952	4.852e-14	Endothelial_cells	GAPDH
MYO1C1	6.96403e-34	0.54417	0.825	0.534	2.28768e-30	Endothelial_cells	MYO1C
NOS3	3.89398e-20	0.539681	0.72	0.642	1.27917e-16	Endothelial_cells	NOS3
F2R	1.93104e-33	0.539489	0.825	0.472	6.34347e-30	Endothelial_cells	F2R
RAB27B	3.57272e-82	0.535124	0.986	0.683	1.17364e-78	Endothelial_cells	RAB27B
SORBS2	7.25509e-09	0.534289	0.636	0.531	2.3833e-05	Endothelial_cells	SORBS2
CTTN	1.72342e-19	0.532758	0.72	0.51	5.66142e-16	Endothelial_cells	CTTN
NFIC	3.58049e-20	0.532	0.811	0.609	1.17619e-16	Endothelial_cells	NFIC
LCN2	1.07746e-81	0.530616	0.993	0.464	3.53947e-78	Endothelial_cells	LCN2
SOD2	3.2025e-14	0.528146	0.86	0.647	1.05202e-10	Endothelial_cells	SOD2
BCL2L1	4.01012e-61	0.527085	0.979	0.676	1.31732e-57	Endothelial_cells	BCL2L1
TM4SF1	6.33971e-20	0.526771	0.741	0.381	2.08259e-16	Endothelial_cells	TM4SF1
TUBB4B	1.11481e-14	0.52323	0.804	0.606	3.66215e-11	Endothelial_cells	TUBB4B
LAPTM4B	4.02608e-33	0.521899	0.783	0.418	1.32257e-29	Endothelial_cells	LAPTM4B
CYTOR	1.58357e-11	0.520785	0.783	0.62	5.20202e-08	Endothelial_cells	CYTOR
PKM	1.5369e-15	0.516557	0.972	0.861	5.04871e-12	Endothelial_cells	PKM
ZYX	3.88577e-21	0.515664	0.979	0.805	1.27647e-17	Endothelial_cells	ZYX
MYLK	1.28005e-81	0.515015	0.986	0.63	4.20496e-78	Endothelial_cells	MYLK
SERPINH1	2.2625e-11	0.512396	0.671	0.489	7.43231e-08	Endothelial_cells	SERPINH1
PEAR1	1.58523e-86	0.508037	0.972	0.321	5.20749e-83	Endothelial_cells	PEAR1
MT-CO2	0.000220212	0.504509	1	0.997	0.723397	Endothelial_cells	MT-CO2
RSU1	5.33848e-25	0.503696	0.909	0.692	1.75369e-21	Endothelial_cells	RSU1
BAG3	7.52696e-05	0.501169	0.615	0.482	0.247261	Endothelial_cells	BAG3
CXCL2	1.88123e-11	0.499409	0.322	0.358	6.17984e-08	Endothelial_cells	CXCL2
IGFBP7	3.81143e-25	0.49651	0.797	0.651	1.25205e-21	Endothelial_cells	IGFBP7
1961-09-01	2.51155e-20	0.494069	0.993	0.849	8.25046e-17	Endothelial_cells	2021-09-06
TGM2	5.19943e-11	0.492954	0.664	0.412	1.70801e-07	Endothelial_cells	TGM2
PYGL	8.93926e-76	0.49175	0.993	0.731	2.93655e-72	Endothelial_cells	PYGL
P2RY6	1.19564e-21	0.491612	0.741	0.406	3.92769e-18	Endothelial_cells	P2RY6
ACTG1	5.59249e-15	0.491103	0.993	0.958	1.83713e-11	Endothelial_cells	ACTG1
NDST1	3.69663e-32	0.489634	0.79	0.489	1.21434e-28	Endothelial_cells	NDST1
NFKBIA	0.00447895	0.486551	0.804	0.728	1	Endothelial_cells	NFKBIA
SNN	3.13577e-66	0.479479	0.986	0.641	1.0301e-62	Endothelial_cells	SNN
NRP2	4.15895e-21	0.47846	0.741	0.397	1.36622e-17	Endothelial_cells	NRP2
ITGA1	0.00216325	0.477799	0.566	0.379	1	Endothelial_cells	ITGA1
SEMA6B	2.86913e-05	0.477576	0.594	0.238	0.0942508	Endothelial_cells	SEMA6B
DNAJB41	9.01319e-07	0.474461	0.636	0.456	0.00296083	Endothelial_cells	DNAJB4
TUBB61	3.99755e-12	0.469188	0.678	0.439	1.31319e-08	Endothelial_cells	TUBB6
EFNB1	1.33734e-11	0.46748	0.65	0.52	4.39316e-08	Endothelial_cells	EFNB1
PDE5A	3.00782e-89	0.467341	0.993	0.621	9.8807e-86	Endothelial_cells	PDE5A
RGS16	0.00811357	0.463616	0.58	0.474	1	Endothelial_cells	RGS16
FABP5	1.21574e-06	0.462644	0.392	0.479	0.00399369	Endothelial_cells	FABP5
TRIOBP	1.96427e-10	0.461345	0.727	0.638	6.45264e-07	Endothelial_cells	TRIOBP
CCDC501	2.47731e-18	0.460173	0.804	0.549	8.13796e-15	Endothelial_cells	CCDC50
ARL15	2.47464e-07	0.459709	0.692	0.602	0.00081292	Endothelial_cells	ARL15
UACA1	2.95041e-06	0.459159	0.629	0.531	0.00969209	Endothelial_cells	UACA
RTN2	5.28533e-89	0.456625	0.986	0.579	1.73623e-85	Endothelial_cells	RTN2
SASH1	7.95663e-19	0.456202	0.727	0.453	2.61375e-15	Endothelial_cells	SASH1
PLXNA2	7.63119e-21	0.455303	0.727	0.379	2.50685e-17	Endothelial_cells	PLXNA2
MCF2L	4.2671e-05	0.454823	0.587	0.423	0.140174	Endothelial_cells	MCF2L
FAM129B	2.30976e-22	0.453113	0.741	0.363	7.58755e-19	Endothelial_cells	FAM129B
MFSD1	4.49914e-48	0.451056	0.979	0.718	1.47797e-44	Endothelial_cells	MFSD1
EGR1	0.00463723	0.449917	0.657	0.562	1	Endothelial_cells	EGR1
CD151	6.28656e-07	0.447979	0.699	0.661	0.00206514	Endothelial_cells	CD151
PRSS23	0.00282411	0.447457	0.615	0.624	1	Endothelial_cells	PRSS23
SLA2	1.26808e-74	0.444052	0.986	0.675	4.16565e-71	Endothelial_cells	SLA2
TNFSF4	5.12423e-89	0.443605	0.986	0.615	1.68331e-85	Endothelial_cells	TNFSF4
ENTPD11	0.000464641	0.442499	0.643	0.607	1	Endothelial_cells	ENTPD1
ARRB1	3.69941e-73	0.441468	0.986	0.695	1.21526e-69	Endothelial_cells	ARRB1
HMGB11	8.46292e-12	0.438415	0.979	0.92	2.78007e-08	Endothelial_cells	HMGB1
LIMS21	5.59346e-08	0.437939	0.657	0.659	0.000183745	Endothelial_cells	LIMS2
CNST	7.4782e-27	0.432665	0.888	0.686	2.45659e-23	Endothelial_cells	CNST
HIST1H2BK1	2.74597e-72	0.43165	0.993	0.681	9.02052e-69	Endothelial_cells	HIST1H2BK
ARMCX3	2.74412e-44	0.431354	0.972	0.579	9.01442e-41	Endothelial_cells	ARMCX3
MMP14	4.40004e-16	0.431294	0.692	0.341	1.44541e-12	Endothelial_cells	MMP14
HTRA1	6.50645e-32	0.427934	0.776	0.305	2.13737e-28	Endothelial_cells	HTRA1
TGFBR3	1.76995e-06	0.426077	0.671	0.703	0.00581428	Endothelial_cells	TGFBR3
RASGRP21	7.30472e-50	0.425085	0.993	0.797	2.3996e-46	Endothelial_cells	RASGRP2
JUND	1.60905e-07	0.418942	0.748	0.514	0.000528574	Endothelial_cells	JUND
SLC40A1	9.94546e-71	0.417177	0.993	0.643	3.26708e-67	Endothelial_cells	SLC40A1
ACTN4	0.00018433	0.416771	0.671	0.639	0.605523	Endothelial_cells	ACTN4
ELK3	4.85131e-09	0.41633	0.699	0.627	1.59365e-05	Endothelial_cells	ELK3
BCR	2.13475e-39	0.415228	0.867	0.575	7.01267e-36	Endothelial_cells	BCR
GLUL	2.3717e-24	0.413526	0.93	0.664	7.79102e-21	Endothelial_cells	GLUL
UPP1	0.000104505	0.413145	0.664	0.647	0.3433	Endothelial_cells	UPP1
VEPH1	2.65056e-93	0.413143	0.993	0.712	8.70709e-90	Endothelial_cells	VEPH1
NORAD	6.11421e-11	0.410197	0.783	0.632	2.00852e-07	Endothelial_cells	NORAD
GAS2L1	4.72411e-82	0.409719	0.979	0.604	1.55187e-78	Endothelial_cells	GAS2L1
IER5	6.30285e-16	0.409295	0.748	0.48	2.07049e-12	Endothelial_cells	IER5
PLPP1	0.0012031	0.40844	0.434	0.518	1	Endothelial_cells	PLPP1
EDN1	1.29238e-09	0.405428	0.322	0.262	4.24547e-06	Endothelial_cells	EDN1
MYOF	2.70175e-06	0.403926	0.664	0.67	0.00887524	Endothelial_cells	MYOF
ABLIM3	2.74997e-65	0.403578	0.923	0.637	9.03366e-62	Endothelial_cells	ABLIM3
EHD31	1.43892e-77	0.403176	0.965	0.683	4.72686e-74	Endothelial_cells	EHD3
MXRA7	9.46353e-36	0.401994	0.811	0.511	3.10877e-32	Endothelial_cells	MXRA7
SLC2A3	5.60873e-11	0.401586	0.818	0.716	1.84247e-07	Endothelial_cells	SLC2A3
HIST1H2BH	3.41607e-86	0.401362	0.986	0.575	1.12218e-82	Endothelial_cells	HIST1H2BH
LAT	8.87531e-42	0.401092	0.993	0.813	2.91554e-38	Endothelial_cells	LAT
FRMD4B	4.96146e-28	0.399816	0.811	0.533	1.62984e-24	Endothelial_cells	FRMD4B
EGR3	2.45727e-17	0.397902	0.713	0.327	8.07214e-14	Endothelial_cells	EGR3
CARD19	8.14969e-64	0.397324	0.986	0.582	2.67717e-60	Endothelial_cells	CARD19
ASAP1	1.20431e-07	0.389733	0.706	0.606	0.000395614	Endothelial_cells	ASAP1
NR4A1	0.00617698	0.386953	0.608	0.448	1	Endothelial_cells	NR4A1
INSIG1	0.00762591	0.386844	0.622	0.542	1	Endothelial_cells	INSIG1
SOX4	1.44685e-06	0.385758	0.692	0.53	0.00475289	Endothelial_cells	SOX4
NRP1	0.00125859	0.385753	0.413	0.392	1	Endothelial_cells	NRP1
HEG1	1.54741e-05	0.384716	0.629	0.563	0.0508324	Endothelial_cells	HEG1
PHLDB2	5.51999e-07	0.384518	0.622	0.461	0.00181332	Endothelial_cells	PHLDB2
GSTO1	4.7681e-23	0.381854	0.923	0.691	1.56632e-19	Endothelial_cells	GSTO1
MAGED2	3.60652e-32	0.381821	0.916	0.638	1.18474e-28	Endothelial_cells	MAGED2
FURIN	1.21755e-20	0.381527	0.755	0.517	3.99965e-17	Endothelial_cells	FURIN
C1orf54	2.01753e-10	0.381073	0.664	0.525	6.62757e-07	Endothelial_cells	C1orf54
INSR	1.00698e-32	0.380158	0.797	0.394	3.30794e-29	Endothelial_cells	INSR
CLIC2	0.000300052	0.379935	0.413	0.61	0.985672	Endothelial_cells	CLIC2
ECE11	1.15657e-06	0.378056	0.657	0.608	0.00379934	Endothelial_cells	ECE1
FNDC3B	2.07897e-20	0.377567	0.804	0.525	6.8294e-17	Endothelial_cells	FNDC3B
RAB31	7.71807e-46	0.375308	0.972	0.746	2.53539e-42	Endothelial_cells	RAB31
REXO2	2.01515e-20	0.373695	0.881	0.623	6.61976e-17	Endothelial_cells	REXO2
SMURF2	3.85227e-09	0.372509	0.664	0.502	1.26547e-05	Endothelial_cells	SMURF2
SEPHS1	2.83329e-80	0.371934	0.986	0.532	9.30736e-77	Endothelial_cells	SEPHS1
ADIPOR1	1.15259e-34	0.37191	0.972	0.66	3.78625e-31	Endothelial_cells	ADIPOR1
RIOK3	4.3091e-39	0.371057	0.986	0.692	1.41554e-35	Endothelial_cells	RIOK3
PLAU	0.000178812	0.368743	0.594	0.344	0.587399	Endothelial_cells	PLAU
MAGED11	2.84571e-08	0.36773	0.699	0.557	9.34815e-05	Endothelial_cells	MAGED1
CYB5R31	1.08564e-07	0.363745	0.776	0.703	0.000356632	Endothelial_cells	CYB5R3
APOL1	5.19551e-20	0.362973	0.755	0.707	1.70673e-16	Endothelial_cells	APOL1
PLEKHO1	8.63156e-29	0.360848	0.93	0.699	2.83547e-25	Endothelial_cells	PLEKHO1
NCKAP1	8.42961e-14	0.360489	0.685	0.329	2.76913e-10	Endothelial_cells	NCKAP1
AC020916.1	0.0097675	0.358314	0.566	0.378	1	Endothelial_cells	AC020916.1
STARD3NL	1.69032e-09	0.358147	0.734	0.581	5.55271e-06	Endothelial_cells	STARD3NL
MEPCE	3.32139e-69	0.358103	0.979	0.576	1.09108e-65	Endothelial_cells	MEPCE
GATA2	1.40109e-54	0.356371	0.881	0.681	4.60259e-51	Endothelial_cells	GATA2
ZFAND2A	1.05007e-29	0.354404	0.86	0.515	3.44947e-26	Endothelial_cells	ZFAND2A
TRIO1	1.13136e-19	0.352292	0.741	0.543	3.71652e-16	Endothelial_cells	TRIO
PLTP	6.96925e-83	0.349108	0.986	0.514	2.2894e-79	Endothelial_cells	PLTP
DNMT1	6.97126e-30	0.347953	0.951	0.705	2.29006e-26	Endothelial_cells	DNMT1
TMEM255B	0.00115858	0.341943	0.573	0.55	1	Endothelial_cells	TMEM255B
DUSP6	1.47637e-11	0.335073	0.825	0.679	4.84988e-08	Endothelial_cells	DUSP6
SPTBN11	1.42297e-05	0.333443	0.678	0.608	0.0467447	Endothelial_cells	SPTBN1
MTUS1	0.00104214	0.333014	0.42	0.508	1	Endothelial_cells	MTUS1
XPNPEP1	1.38696e-53	0.332167	0.958	0.659	4.55618e-50	Endothelial_cells	XPNPEP1
PPP1R13B1	5.26838e-26	0.331181	0.755	0.49	1.73066e-22	Endothelial_cells	PPP1R13B
C19orf33	1.48412e-63	0.329844	0.965	0.531	4.87534e-60	Endothelial_cells	C19orf33
AC008763.1	1.0971e-89	0.327339	0.986	0.593	3.60397e-86	Endothelial_cells	AC008763.1
ARL6IP1	1.11558e-11	0.325101	0.944	0.71	3.66468e-08	Endothelial_cells	ARL6IP1
EIF4E1	2.32453e-18	0.325073	0.86	0.58	7.6361e-15	Endothelial_cells	EIF4E
SERPINE2	4.91854e-83	0.324598	0.986	0.43	1.61574e-79	Endothelial_cells	SERPINE2
PPP1R14A1	3.08875e-40	0.324399	0.895	0.653	1.01465e-36	Endothelial_cells	PPP1R14A
LEPROT	0.00464362	0.324182	0.692	0.702	1	Endothelial_cells	LEPROT
PMEPA11	2.75435e-09	0.322611	0.664	0.335	9.04804e-06	Endothelial_cells	PMEPA1
ANO6	1.25722e-25	0.322209	0.825	0.647	4.12998e-22	Endothelial_cells	ANO6
LAMA51	7.42476e-09	0.321373	0.357	0.389	2.43904e-05	Endothelial_cells	LAMA5
TSPAN18	1.18347e-07	0.3213	0.678	0.72	0.000388769	Endothelial_cells	TSPAN18
KLF91	1.76141e-05	0.320266	0.399	0.532	0.0578625	Endothelial_cells	KLF9
EIF2AK1	4.88131e-53	0.320045	0.986	0.648	1.60351e-49	Endothelial_cells	EIF2AK1
CA2	6.01938e-59	0.319771	0.972	0.454	1.97737e-55	Endothelial_cells	CA2
ITGB3	3.42435e-83	0.319089	0.986	0.739	1.1249e-79	Endothelial_cells	ITGB3
PBX1	1.56983e-31	0.318458	0.797	0.55	5.1569e-28	Endothelial_cells	PBX1
CTNNAL1	7.32957e-11	0.317689	0.287	0.299	2.40776e-07	Endothelial_cells	CTNNAL1
2021-09-11	1.31634e-56	0.31461	0.972	0.483	4.32416e-53	Endothelial_cells	2021-09-11
KIF2A	3.39373e-47	0.313873	0.986	0.768	1.11484e-43	Endothelial_cells	KIF2A
HHEX1	4.13137e-05	0.312992	0.706	0.677	0.135715	Endothelial_cells	HHEX
LAMB2	2.86346e-09	0.310464	0.643	0.335	9.40646e-06	Endothelial_cells	LAMB2
PNMA1	2.72135e-69	0.309528	0.986	0.601	8.93965e-66	Endothelial_cells	PNMA1
ABLIM11	1.95178e-14	0.307937	0.874	0.714	6.41159e-11	Endothelial_cells	ABLIM1
MAPRE2	5.76511e-28	0.307293	0.965	0.674	1.89384e-24	Endothelial_cells	MAPRE2
DHCR24	1.12505e-61	0.305802	0.909	0.449	3.6958e-58	Endothelial_cells	DHCR24
ETS2	1.45953e-05	0.302731	0.643	0.478	0.0479456	Endothelial_cells	ETS2
TSPAN4	1.89794e-09	0.301701	0.364	0.59	6.23474e-06	Endothelial_cells	TSPAN4
ENPP21	6.12035e-24	0.300647	0.245	0.302	2.01054e-20	Endothelial_cells	ENPP2
RFLNB	1.71778e-09	0.299812	0.699	0.633	5.64291e-06	Endothelial_cells	RFLNB
HSPA1B	4.61012e-09	0.29722	0.72	0.483	1.51443e-05	Endothelial_cells	HSPA1B
PDGFA	8.04263e-23	0.296735	0.776	0.529	2.642e-19	Endothelial_cells	PDGFA
PLA2G12A	9.7196e-69	0.296055	0.986	0.589	3.19289e-65	Endothelial_cells	PLA2G12A
MITF	1.28796e-87	0.294153	0.986	0.367	4.23096e-84	Endothelial_cells	MITF
SKIL1	0.00363307	0.294152	0.601	0.393	1	Endothelial_cells	SKIL
LHFPL2	6.38688e-26	0.293572	0.762	0.367	2.09809e-22	Endothelial_cells	LHFPL2
MGAT4B	4.38929e-76	0.293166	0.986	0.516	1.44188e-72	Endothelial_cells	MGAT4B
MFAP3L	9.71642e-84	0.292091	0.979	0.635	3.19184e-80	Endothelial_cells	MFAP3L
CCL2	0.000149548	0.29174	0.399	0.312	0.491266	Endothelial_cells	CCL2
COLGALT1	1.96595e-16	0.290875	0.762	0.576	6.45815e-13	Endothelial_cells	COLGALT1
BNIP3	1.40108e-40	0.288383	0.93	0.605	4.60255e-37	Endothelial_cells	BNIP3
SCARF1	5.70547e-05	0.285928	0.601	0.464	0.187425	Endothelial_cells	SCARF1
HSPA51	6.15034e-05	0.285882	0.853	0.733	0.202039	Endothelial_cells	HSPA5
EPHX1	5.67665e-15	0.285728	0.294	0.514	1.86478e-11	Endothelial_cells	EPHX1
AL162586.1	1.96997e-36	0.285018	0.825	0.618	6.47134e-33	Endothelial_cells	AL162586.1
DST	4.36062e-06	0.284042	0.629	0.454	0.0143246	Endothelial_cells	DST
NEXN	9.27198e-81	0.281396	0.986	0.72	3.04584e-77	Endothelial_cells	NEXN
NME11	1.8462e-11	0.280985	0.748	0.532	6.06477e-08	Endothelial_cells	NME1
SH3PXD2A	4.53253e-13	0.280513	0.671	0.402	1.48894e-09	Endothelial_cells	SH3PXD2A
ARHGAP6	4.15287e-79	0.279591	0.979	0.551	1.36422e-75	Endothelial_cells	ARHGAP6
MIR222HG	5.92666e-06	0.278481	0.615	0.395	0.0194691	Endothelial_cells	MIR222HG
GRK51	0.00273151	0.273841	0.441	0.639	1	Endothelial_cells	GRK5
TXNL4B1	1.98767e-79	0.273831	0.986	0.581	6.52949e-76	Endothelial_cells	TXNL4B
MINDY1	1.4193e-77	0.269571	0.979	0.646	4.66239e-74	Endothelial_cells	MINDY1
SSFA2	1.62539e-08	0.267208	0.678	0.458	5.3394e-05	Endothelial_cells	SSFA2
GNA11	3.84563e-12	0.266812	0.664	0.349	1.26329e-08	Endothelial_cells	GNA11
CYBRD1	7.73391e-27	0.264828	0.196	0.572	2.54059e-23	Endothelial_cells	CYBRD1
ITGB5	5.95111e-82	0.264619	0.972	0.436	1.95494e-78	Endothelial_cells	ITGB5
PLA1A	1.12015e-25	0.264601	0.245	0.395	3.67969e-22	Endothelial_cells	PLA1A
ABCC4	1.14156e-63	0.263271	0.93	0.593	3.75004e-60	Endothelial_cells	ABCC4
AGRN	1.17229e-15	0.259747	0.692	0.375	3.85097e-12	Endothelial_cells	AGRN
CAVIN3	0.000803939	0.25696	0.399	0.262	1	Endothelial_cells	CAVIN3
FRMD4A	0.000428843	0.255963	0.413	0.404	1	Endothelial_cells	FRMD4A
SRF	4.29046e-18	0.255581	0.734	0.528	1.40942e-14	Endothelial_cells	SRF
GMPR	7.49743e-80	0.254474	0.986	0.724	2.4629e-76	Endothelial_cells	GMPR
STON2	3.16909e-84	0.254351	0.986	0.602	1.04105e-80	Endothelial_cells	STON2
MTURN	9.97546e-83	0.254069	0.986	0.556	3.27694e-79	Endothelial_cells	MTURN
LGALSL	6.89831e-89	0.253197	0.986	0.413	2.2661e-85	Endothelial_cells	LGALSL
ICA1	0.000129641	0.250433	0.587	0.404	0.42587	Endothelial_cells	ICA1
TEAD21	7.98844e-11	0.250242	0.322	0.473	2.6242e-07	Endothelial_cells	TEAD2
MYO1B1	0.000148804	0.249231	0.371	0.389	0.488822	Endothelial_cells	MYO1B
FLNB	0.00587883	0.248979	0.587	0.511	1	Endothelial_cells	FLNB
MADCAM11	2.7136e-06	0.248562	0.287	0.528	0.00891416	Endothelial_cells	MADCAM1
PRKAR2B	2.63506e-80	0.248451	0.986	0.691	8.65617e-77	Endothelial_cells	PRKAR2B
PTPN18	3.75863e-51	0.248242	0.986	0.719	1.23471e-47	Endothelial_cells	PTPN18
ARHGDIB1	0.000891933	0.247109	1	0.956	1	Endothelial_cells	ARHGDIB
ELOVL7	1.72865e-88	0.246431	0.986	0.483	5.67861e-85	Endothelial_cells	ELOVL7
COL13A1	0.00996659	0.244881	0.427	0.188	1	Endothelial_cells	COL13A1
CCL5	4.79428e-38	0.244732	0.993	0.834	1.57492e-34	Endothelial_cells	CCL5
CRELD21	1.62982e-30	0.244223	0.881	0.6	5.35394e-27	Endothelial_cells	CRELD2
PLLP	9.38155e-79	0.2434	0.972	0.566	3.08184e-75	Endothelial_cells	PLLP
IL3RA	3.04435e-09	0.243328	0.364	0.548	1.00007e-05	Endothelial_cells	IL3RA
TMEM107	8.09721e-35	0.243307	0.958	0.597	2.65993e-31	Endothelial_cells	TMEM107
ASPH	9.76637e-07	0.243055	0.622	0.444	0.00320825	Endothelial_cells	ASPH
GADD45A	3.80362e-15	0.24127	0.741	0.508	1.24949e-11	Endothelial_cells	GADD45A
PLA2G16	2.05747e-06	0.240907	0.706	0.534	0.0067588	Endothelial_cells	PLA2G16
AC017002.3	3.25848e-10	0.239756	0.343	0.386	1.07041e-06	Endothelial_cells	AC017002.3
TCF7L2	0.000493585	0.239004	0.622	0.554	1	Endothelial_cells	TCF7L2
HIST2H2AA4	3.98923e-71	0.236886	0.986	0.523	1.31046e-67	Endothelial_cells	HIST2H2AA4
RASGRP31	0.0045148	0.235786	0.594	0.497	1	Endothelial_cells	RASGRP3
PKN3	5.67856e-05	0.235256	0.594	0.422	0.186541	Endothelial_cells	PKN3
TP53I111	4.61598e-22	0.234156	0.252	0.575	1.51635e-18	Endothelial_cells	TP53I11
PROCR	1.74136e-06	0.233595	0.601	0.354	0.00572038	Endothelial_cells	PROCR
CYYR1	0.0037565	0.232994	0.427	0.309	1	Endothelial_cells	CYYR1
MSRB3	2.61454e-05	0.232202	0.385	0.485	0.0858875	Endothelial_cells	MSRB3
APOLD11	0.00423719	0.231966	0.441	0.45	1	Endothelial_cells	APOLD1
BBC3	1.35894e-64	0.231343	0.986	0.554	4.46411e-61	Endothelial_cells	BBC3
SYTL4	1.71925e-32	0.230726	0.79	0.533	5.64773e-29	Endothelial_cells	SYTL4
MKL21	6.19072e-08	0.230473	0.371	0.579	0.000203365	Endothelial_cells	MKL2
ANKRD28	7.21717e-08	0.229856	0.664	0.433	0.000237084	Endothelial_cells	ANKRD28
BAZ2B	1.99333e-13	0.229698	0.797	0.619	6.54808e-10	Endothelial_cells	BAZ2B
SOX71	3.71693e-08	0.227538	0.364	0.408	0.000122101	Endothelial_cells	SOX7
PDE9A	2.59865e-92	0.227392	0.993	0.518	8.53656e-89	Endothelial_cells	PDE9A
RENBP	3.14222e-75	0.226077	0.993	0.669	1.03222e-71	Endothelial_cells	RENBP
FADS1	1.51022e-35	0.22518	0.902	0.564	4.96108e-32	Endothelial_cells	FADS1
KIT	1.26909e-78	0.223697	0.951	0.266	4.16897e-75	Endothelial_cells	KIT
TSPAN15	2.1317e-05	0.223455	0.385	0.378	0.0700263	Endothelial_cells	TSPAN15
PXDC11	1.99541e-19	0.223127	0.685	0.297	6.55491e-16	Endothelial_cells	PXDC1
ADGRG6	5.36188e-13	0.222822	0.329	0.513	1.76138e-09	Endothelial_cells	ADGRG6
ASAH1	2.87049e-20	0.22204	0.986	0.776	9.42955e-17	Endothelial_cells	ASAH1
HOTAIRM1	5.9698e-18	0.221653	0.797	0.61	1.96108e-14	Endothelial_cells	HOTAIRM1
TPST11	5.50066e-49	0.221428	0.888	0.486	1.80697e-45	Endothelial_cells	TPST1
PIP4P2	1.14647e-66	0.220721	0.986	0.69	3.76617e-63	Endothelial_cells	PIP4P2
DAAM11	8.08265e-07	0.220476	0.692	0.556	0.00265515	Endothelial_cells	DAAM1
SH3PXD2B	0.00048794	0.216931	0.566	0.309	1	Endothelial_cells	SH3PXD2B
MEIS1	1.76125e-88	0.216512	0.986	0.647	5.78571e-85	Endothelial_cells	MEIS1
TMEM106C1	2.6042e-64	0.21634	0.993	0.545	8.5548e-61	Endothelial_cells	TMEM106C
NREP	1.21381e-05	0.215848	0.615	0.494	0.0398737	Endothelial_cells	NREP
PLXND1	0.000758961	0.215777	0.42	0.415	1	Endothelial_cells	PLXND1
GADD45G	3.92496e-08	0.213391	0.329	0.477	0.000128935	Endothelial_cells	GADD45G
MSANTD3	6.00018e-20	0.213066	0.734	0.52	1.97106e-16	Endothelial_cells	MSANTD3
CTDSPL	3.14564e-75	0.212615	0.958	0.595	1.03334e-71	Endothelial_cells	CTDSPL
TNFRSF12A	2.38764e-06	0.212352	0.343	0.294	0.0078434	Endothelial_cells	TNFRSF12A
ROBO1	9.77915e-05	0.211239	0.399	0.342	0.321245	Endothelial_cells	ROBO1
LOXL21	0.000399261	0.210648	0.392	0.274	1	Endothelial_cells	LOXL2
HSPA1A	8.73629e-06	0.210203	0.713	0.552	0.0286987	Endothelial_cells	HSPA1A
AP1M2	3.87653e-83	0.209279	0.986	0.572	1.27344e-79	Endothelial_cells	AP1M2
NQO1	1.62659e-06	0.209075	0.371	0.472	0.00534335	Endothelial_cells	NQO1
STAP11	1.74103e-65	0.207644	0.993	0.623	5.71928e-62	Endothelial_cells	STAP1
RXRA	6.92029e-21	0.205879	0.951	0.65	2.27331e-17	Endothelial_cells	RXRA
GRTP1	2.29999e-92	0.202811	0.993	0.444	7.55546e-89	Endothelial_cells	GRTP1
TRIM2	5.21996e-74	0.202002	0.979	0.477	1.71476e-70	Endothelial_cells	TRIM2
KDELC1	5.12622e-69	0.199994	0.923	0.321	1.68396e-65	Endothelial_cells	KDELC1
DNM3	1.51017e-53	0.199988	0.895	0.632	4.96091e-50	Endothelial_cells	DNM3
PDE4D1	1.5165e-17	0.199774	0.79	0.464	4.9817e-14	Endothelial_cells	PDE4D
SDC4	4.71794e-52	0.198896	0.909	0.401	1.54984e-48	Endothelial_cells	SDC4
MYO1E1	0.00463613	0.198349	0.58	0.405	1	Endothelial_cells	MYO1E
INKA11	1.57188e-66	0.198208	0.937	0.648	5.16362e-63	Endothelial_cells	INKA1
TNFRSF10D	0.00682733	0.198199	0.434	0.401	1	Endothelial_cells	TNFRSF10D
DNAJB1	5.58724e-05	0.19777	0.79	0.602	0.183541	Endothelial_cells	DNAJB1
TBC1D8	2.04365e-06	0.197506	0.378	0.453	0.00671338	Endothelial_cells	TBC1D8
PDGFB	4.35541e-05	0.196456	0.406	0.517	0.143075	Endothelial_cells	PDGFB
NDRG2	8.9829e-56	0.19529	0.923	0.514	2.95088e-52	Endothelial_cells	NDRG2
CD226	8.1271e-72	0.194981	0.986	0.67	2.66975e-68	Endothelial_cells	CD226
DUT1	6.06278e-05	0.194978	0.825	0.693	0.199162	Endothelial_cells	DUT
ADM	5.73526e-05	0.194797	0.378	0.39	0.188403	Endothelial_cells	ADM
ERG	1.33823e-06	0.192033	0.378	0.294	0.00439609	Endothelial_cells	ERG
SH3BP4	2.30321e-13	0.191872	0.308	0.435	7.56604e-10	Endothelial_cells	SH3BP4
SMAD1	1.64342e-09	0.190127	0.35	0.475	5.39865e-06	Endothelial_cells	SMAD1
CFL21	1.37347e-05	0.190094	0.615	0.513	0.0451185	Endothelial_cells	CFL2
SPSB1	0.000425027	0.189989	0.406	0.32	1	Endothelial_cells	SPSB1
FAM213A1	9.84032e-08	0.188908	0.364	0.556	0.000323255	Endothelial_cells	FAM213A
TDRP	6.82539e-15	0.188598	0.699	0.578	2.24214e-11	Endothelial_cells	TDRP
LYPLAL11	8.68592e-54	0.188503	0.986	0.65	2.85333e-50	Endothelial_cells	LYPLAL1
JAG1	2.20892e-07	0.187927	0.364	0.361	0.000725629	Endothelial_cells	JAG1
EVA1C	9.91261e-07	0.187231	0.378	0.574	0.00325629	Endothelial_cells	EVA1C
MIR22HG	0.000318841	0.185574	0.42	0.396	1	Endothelial_cells	MIR22HG
SLC14A1	0.000598798	0.185306	0.587	0.728	1	Endothelial_cells	SLC14A1
FAH	1.75827e-80	0.1848	0.986	0.482	5.77591e-77	Endothelial_cells	FAH
DSTN	0.000274174	0.184309	0.755	0.634	0.900661	Endothelial_cells	DSTN
TBC1D16	2.69166e-17	0.183379	0.692	0.418	8.84211e-14	Endothelial_cells	TBC1D16
MFGE8	3.98103e-13	0.183277	0.315	0.493	1.30777e-09	Endothelial_cells	MFGE8
HSPA6	7.57664e-08	0.181703	0.776	0.59	0.000248893	Endothelial_cells	HSPA6
LEPR	2.06056e-26	0.18164	0.231	0.527	6.76893e-23	Endothelial_cells	LEPR
AC020571.1	5.99514e-89	0.181462	0.986	0.43	1.9694e-85	Endothelial_cells	AC020571.1
CITED4	8.64997e-20	0.181168	0.699	0.443	2.84152e-16	Endothelial_cells	CITED4
RCAN2	1.26203e-05	0.18041	0.594	0.418	0.0414575	Endothelial_cells	RCAN2
PRKCD	8.94153e-63	0.179002	0.986	0.646	2.93729e-59	Endothelial_cells	PRKCD
PTGIR	7.36001e-82	0.178523	0.986	0.654	2.41776e-78	Endothelial_cells	PTGIR
LMCD1	3.38759e-14	0.178252	0.308	0.346	1.11282e-10	Endothelial_cells	LMCD1
NUAK1	1.36928e-30	0.176864	0.21	0.226	4.49809e-27	Endothelial_cells	NUAK1
LAYN	2.61333e-19	0.176141	0.266	0.268	8.58478e-16	Endothelial_cells	LAYN
SMAGP1	1.92319e-20	0.175468	0.93	0.642	6.31768e-17	Endothelial_cells	SMAGP
KIAA11471	3.12601e-07	0.17467	0.657	0.522	0.0010269	Endothelial_cells	KIAA1147
TM6SF1	2.29722e-68	0.173019	0.986	0.684	7.54638e-65	Endothelial_cells	TM6SF1
RAB37	7.11274e-57	0.172615	0.993	0.771	2.33653e-53	Endothelial_cells	RAB37
PLIN2	4.19602e-10	0.17195	0.776	0.563	1.37839e-06	Endothelial_cells	PLIN2
ASRGL1	5.58742e-11	0.171674	0.343	0.548	1.83547e-07	Endothelial_cells	ASRGL1
PIK3R3	6.18001e-17	0.171453	0.28	0.338	2.03013e-13	Endothelial_cells	PIK3R3
RAB6B	3.60784e-84	0.170655	0.979	0.632	1.18517e-80	Endothelial_cells	RAB6B
ETFA	2.96898e-27	0.169538	0.979	0.695	9.75311e-24	Endothelial_cells	ETFA
GLA1	3.33983e-05	0.169385	0.315	0.406	0.109713	Endothelial_cells	GLA
ENC1	4.36552e-64	0.169142	0.965	0.512	1.43407e-60	Endothelial_cells	ENC1
ERO1A	0.00326243	0.168119	0.476	0.542	1	Endothelial_cells	ERO1A
C16orf45	0.00171216	0.168047	0.594	0.501	1	Endothelial_cells	C16orf45
LDLR	0.000762625	0.166436	0.413	0.441	1	Endothelial_cells	LDLR
MAFK	0.000588124	0.165415	0.587	0.413	1	Endothelial_cells	MAFK
PINLYP	4.46587e-92	0.164904	0.993	0.468	1.46704e-88	Endothelial_cells	PINLYP
SMIM10	1.15079e-08	0.164565	0.35	0.441	3.78034e-05	Endothelial_cells	SMIM10
CDK2AP1	1.29985e-05	0.16282	0.664	0.468	0.0427	Endothelial_cells	CDK2AP1
FAM241A	1.25113e-05	0.162223	0.392	0.504	0.0410997	Endothelial_cells	FAM241A
ESR21	2.78183e-88	0.162099	0.993	0.566	9.13832e-85	Endothelial_cells	ESR2
H1FX	1.06538e-21	0.161726	0.86	0.617	3.49977e-18	Endothelial_cells	H1FX
CD93	5.46255e-05	0.160392	0.657	0.591	0.179445	Endothelial_cells	CD93
IER5L	1.64119e-17	0.160204	0.727	0.407	5.39131e-14	Endothelial_cells	IER5L
HOXB7	2.63009e-05	0.159491	0.399	0.485	0.0863984	Endothelial_cells	HOXB7
CMPK2	5.03504e-38	0.158648	0.979	0.758	1.65401e-34	Endothelial_cells	CMPK2
TMEM45A	4.03137e-54	0.158211	0.895	0.338	1.3243e-50	Endothelial_cells	TMEM45A
DUSP5	0.00319339	0.15736	0.42	0.458	1	Endothelial_cells	DUSP5
STON1	0.00124923	0.157327	0.469	0.315	1	Endothelial_cells	STON1
MIR4435-2HG	0.00415532	0.157239	0.657	0.588	1	Endothelial_cells	MIR4435-2HG
SLC44A1	6.49868e-11	0.156434	0.699	0.54	2.13482e-07	Endothelial_cells	SLC44A1
FGFR1	5.93706e-09	0.155977	0.357	0.419	1.95032e-05	Endothelial_cells	FGFR1
SNAI1	1.13716e-14	0.155424	0.308	0.363	3.73556e-11	Endothelial_cells	SNAI1
CAMTA2	8.18847e-47	0.155237	0.923	0.564	2.68991e-43	Endothelial_cells	CAMTA2
DAPP11	1.22552e-50	0.155055	0.986	0.738	4.02585e-47	Endothelial_cells	DAPP1
CDC42EP2	1.03496e-06	0.155045	0.392	0.481	0.00339983	Endothelial_cells	CDC42EP2
ST3GAL4	6.17026e-08	0.154797	0.664	0.501	0.000202693	Endothelial_cells	ST3GAL4
DOCK9	8.72621e-06	0.154543	0.399	0.557	0.0286656	Endothelial_cells	DOCK9
ETV5	1.42064e-05	0.153865	0.371	0.397	0.0466681	Endothelial_cells	ETV5
WEE1	3.48712e-07	0.153731	0.636	0.47	0.00114552	Endothelial_cells	WEE1
LDLRAP1	3.73419e-44	0.152862	0.986	0.774	1.22668e-40	Endothelial_cells	LDLRAP1
XK	5.50707e-89	0.15176	0.986	0.52	1.80907e-85	Endothelial_cells	XK
FNBP1L	2.59477e-09	0.151492	0.657	0.381	8.52383e-06	Endothelial_cells	FNBP1L
AL034397.3	3.97336e-71	0.150973	0.986	0.698	1.30525e-67	Endothelial_cells	AL034397.3
CPM	6.08948e-30	0.149787	0.832	0.538	2.00039e-26	Endothelial_cells	CPM
RECQL51	5.36542e-45	0.149555	0.888	0.621	1.76254e-41	Endothelial_cells	RECQL5
MYOM11	3.42217e-82	0.149117	0.958	0.631	1.12418e-78	Endothelial_cells	MYOM1
SVIL	0.000772358	0.149084	0.476	0.615	1	Endothelial_cells	SVIL
MPPED2	1.63628e-18	0.148757	0.699	0.525	5.37518e-15	Endothelial_cells	MPPED2
GPR137B	2.44321e-68	0.148756	0.986	0.498	8.02595e-65	Endothelial_cells	GPR137B
HEBP1	5.54418e-18	0.148328	0.832	0.661	1.82126e-14	Endothelial_cells	HEBP1
NEURL1B	3.25061e-18	0.147896	0.259	0.206	1.06782e-14	Endothelial_cells	NEURL1B
FBXO32	0.000165628	0.147396	0.727	0.622	0.544089	Endothelial_cells	FBXO32
RGS6	4.69422e-90	0.146312	0.986	0.583	1.54205e-86	Endothelial_cells	RGS6
CUX1	2.67966e-10	0.146218	0.769	0.675	8.80267e-07	Endothelial_cells	CUX1
WLS	1.79509e-12	0.145994	0.678	0.451	5.89687e-09	Endothelial_cells	WLS
PPP5D1	1.5748e-90	0.14556	0.986	0.484	5.17321e-87	Endothelial_cells	PPP5D1
FHL2	1.78714e-09	0.145098	0.65	0.293	5.87075e-06	Endothelial_cells	FHL2
ZDHHC1	1.91133e-46	0.145022	0.986	0.566	6.27873e-43	Endothelial_cells	ZDHHC1
C1R	8.50995e-17	0.144985	0.287	0.457	2.79552e-13	Endothelial_cells	C1R
CRYL1	9.51856e-42	0.144851	0.965	0.593	3.12685e-38	Endothelial_cells	CRYL1
RIN2	0.000399877	0.144757	0.406	0.406	1	Endothelial_cells	RIN2
STXBP1	4.02658e-16	0.144297	0.287	0.405	1.32273e-12	Endothelial_cells	STXBP1
TANC1	1.77257e-20	0.143907	0.252	0.271	5.82288e-17	Endothelial_cells	TANC1
B3GNT5	0.000949556	0.142472	0.399	0.305	1	Endothelial_cells	B3GNT5
TACC3	5.09312e-55	0.141811	0.986	0.674	1.67309e-51	Endothelial_cells	TACC3
LPAR6	9.25521e-07	0.141226	0.497	0.727	0.00304034	Endothelial_cells	LPAR6
FILIP1L	0.00186531	0.140287	0.413	0.4	1	Endothelial_cells	FILIP1L
CIT1	3.95584e-81	0.137723	0.972	0.354	1.29949e-77	Endothelial_cells	CIT
PFKFB3	0.00767899	0.137708	0.587	0.421	1	Endothelial_cells	PFKFB3
HIST1H2BF1	3.48687e-83	0.137436	0.986	0.608	1.14544e-79	Endothelial_cells	HIST1H2BF
IGF2BP2	2.15539e-30	0.136889	0.804	0.483	7.08047e-27	Endothelial_cells	IGF2BP2
LXN	1.87753e-14	0.136547	0.322	0.5	6.16769e-11	Endothelial_cells	LXN
MMP28	2.27492e-17	0.136542	0.266	0.537	7.4731e-14	Endothelial_cells	MMP28
H2AFJ	4.54043e-22	0.136107	0.965	0.608	1.49153e-18	Endothelial_cells	H2AFJ
CALML4	0.000329425	0.135898	0.664	0.582	1	Endothelial_cells	CALML4
TXNRD1	9.77412e-24	0.135256	0.916	0.577	3.2108e-20	Endothelial_cells	TXNRD1
LIG11	1.76472e-51	0.135114	0.993	0.591	5.7971e-48	Endothelial_cells	LIG1
VASH1	1.97212e-08	0.134844	0.643	0.444	6.47843e-05	Endothelial_cells	VASH1
NLGN4Y1	2.15702e-07	0.134516	0.385	0.553	0.000708581	Endothelial_cells	NLGN4Y
KCNJ2	1.43697e-09	0.134162	0.685	0.602	4.72046e-06	Endothelial_cells	KCNJ2
MDK	2.30891e-17	0.133509	0.245	0.391	7.58476e-14	Endothelial_cells	MDK
NTHL1	6.84754e-46	0.133323	0.909	0.618	2.24942e-42	Endothelial_cells	NTHL1
AGAP6	4.20171e-19	0.13285	0.755	0.516	1.38026e-15	Endothelial_cells	AGAP6
BMP1	2.12873e-05	0.132835	0.622	0.412	0.0699288	Endothelial_cells	BMP1
FZD31	9.82191e-87	0.132633	0.986	0.375	3.2265e-83	Endothelial_cells	FZD3
RAB32	1.21229e-41	0.132538	0.965	0.657	3.98237e-38	Endothelial_cells	RAB32
RAB34	9.8689e-21	0.132197	0.825	0.639	3.24193e-17	Endothelial_cells	RAB34
EGLN3	1.63199e-14	0.131236	0.699	0.451	5.36109e-11	Endothelial_cells	EGLN3
ARHGEF40	5.33005e-59	0.130943	0.979	0.588	1.75092e-55	Endothelial_cells	ARHGEF40
TST	7.82394e-70	0.130819	0.986	0.535	2.57017e-66	Endothelial_cells	TST
TWISTNB1	1.31436e-14	0.130416	0.825	0.44	4.31766e-11	Endothelial_cells	TWISTNB
BTBD19	1.33006e-10	0.130401	0.315	0.334	4.36924e-07	Endothelial_cells	BTBD19
HNRNPLL	3.57371e-14	0.129909	0.748	0.532	1.17397e-10	Endothelial_cells	HNRNPLL
EBF11	1.05456e-05	0.129879	0.399	0.439	0.0346422	Endothelial_cells	EBF1
BAIAP2	4.65911e-07	0.129826	0.58	0.393	0.00153052	Endothelial_cells	BAIAP2
HOMER11	0.00293067	0.128825	0.531	0.423	1	Endothelial_cells	HOMER1
ATP6V1B2	1.93442e-07	0.128495	0.79	0.646	0.000635457	Endothelial_cells	ATP6V1B2
HSPB1	0.000361998	0.128453	0.734	0.635	1	Endothelial_cells	HSPB1
TMED3	3.71334e-18	0.128163	0.916	0.633	1.21983e-14	Endothelial_cells	TMED3
BTNL91	1.73809e-44	0.128133	0.154	0.344	5.70961e-41	Endothelial_cells	BTNL9
TCF191	8.44376e-79	0.127994	0.986	0.586	2.77378e-75	Endothelial_cells	TCF19
ZNF503	4.50924e-16	0.127246	0.727	0.461	1.48128e-12	Endothelial_cells	ZNF503
DBN1	4.70575e-12	0.125734	0.343	0.609	1.54584e-08	Endothelial_cells	DBN1
DACH1	0.00176093	0.125255	0.406	0.376	1	Endothelial_cells	DACH1
ANXA3	2.22166e-09	0.125152	0.322	0.409	7.29814e-06	Endothelial_cells	ANXA3
SLC25A37	0.00809744	0.125141	0.531	0.646	1	Endothelial_cells	SLC25A37
GRHL1	4.91791e-11	0.124973	0.678	0.541	1.61553e-07	Endothelial_cells	GRHL1
METTL7A1	1.4116e-21	0.123518	0.986	0.722	4.63712e-18	Endothelial_cells	METTL7A
DERA	2.1924e-11	0.123459	0.895	0.658	7.20204e-08	Endothelial_cells	DERA
MRPL171	4.59104e-06	0.122833	0.434	0.627	0.0150816	Endothelial_cells	MRPL17
TECPR2	6.27766e-60	0.122752	0.972	0.651	2.06221e-56	Endothelial_cells	TECPR2
RECK1	1.95887e-17	0.122014	0.909	0.576	6.43489e-14	Endothelial_cells	RECK
TPBG	6.35113e-19	0.121517	0.273	0.384	2.08635e-15	Endothelial_cells	TPBG
AVPI1	4.89547e-77	0.12146	0.986	0.394	1.60816e-73	Endothelial_cells	AVPI1
HYI	9.30676e-07	0.121323	0.713	0.435	0.00305727	Endothelial_cells	HYI
FOSL1	5.95269e-20	0.121282	0.252	0.287	1.95546e-16	Endothelial_cells	FOSL1
FGD6	0.0021997	0.120926	0.42	0.453	1	Endothelial_cells	FGD6
NR1D1	3.35589e-15	0.120576	0.72	0.574	1.10241e-11	Endothelial_cells	NR1D1
TBC1D4	7.32554e-13	0.120257	0.741	0.507	2.40644e-09	Endothelial_cells	TBC1D4
MAP3K81	0.00802871	0.120132	0.483	0.493	1	Endothelial_cells	MAP3K8
ADAM23	0.000409742	0.120092	0.503	0.584	1	Endothelial_cells	ADAM23
C12orf451	9.93343e-21	0.11931	0.329	0.614	3.26313e-17	Endothelial_cells	C12orf45
LAMP3	2.00057e-08	0.118953	0.629	0.611	6.57189e-05	Endothelial_cells	LAMP3
AHI11	0.00103607	0.117128	0.643	0.497	1	Endothelial_cells	AHI1
GNAI1	2.68382e-09	0.117017	0.343	0.383	8.81635e-06	Endothelial_cells	GNAI1
AKAP12	2.61435e-19	0.116841	0.273	0.345	8.58813e-16	Endothelial_cells	AKAP12
P3H3	3.12721e-29	0.116011	0.692	0.429	1.02729e-25	Endothelial_cells	P3H3
TCTN31	3.37431e-08	0.116008	0.462	0.59	0.000110846	Endothelial_cells	TCTN3
CREG1	1.2662e-29	0.11581	0.93	0.606	4.15946e-26	Endothelial_cells	CREG1
HDGF	1.89441e-08	0.114022	0.72	0.593	6.22314e-05	Endothelial_cells	HDGF
KCNN31	0.000298403	0.113385	0.406	0.303	0.980253	Endothelial_cells	KCNN3
ARHGEF28	1.08045e-23	0.113355	0.224	0.357	3.54929e-20	Endothelial_cells	ARHGEF28
KRT18	0.00275237	0.113213	0.413	0.443	1	Endothelial_cells	KRT18
DDHD21	8.31104e-06	0.112771	0.671	0.574	0.0273018	Endothelial_cells	DDHD2
LRRC1	3.18998e-25	0.11274	0.175	0.339	1.04791e-21	Endothelial_cells	LRRC1
AC018754.11	0.00331059	0.11234	0.664	0.536	1	Endothelial_cells	AC018754.1
LTC4S	2.79197e-07	0.111958	0.238	0.423	0.000917162	Endothelial_cells	LTC4S
CHST2	2.6164e-52	0.11168	0.951	0.585	8.59488e-49	Endothelial_cells	CHST2
ATOX1	0.00218235	0.110695	0.776	0.674	1	Endothelial_cells	ATOX1
JUP1	7.48001e-09	0.110667	0.364	0.582	2.45718e-05	Endothelial_cells	JUP
TFPI	3.39778e-15	0.110253	0.294	0.495	1.11617e-11	Endothelial_cells	TFPI
HIPK3	0.00120682	0.110242	0.476	0.586	1	Endothelial_cells	HIPK3
GNA15	1.94514e-69	0.110238	0.986	0.464	6.38977e-66	Endothelial_cells	GNA15
GUCY1A1	1.47471e-33	0.11005	0.839	0.532	4.84441e-30	Endothelial_cells	GUCY1A1
HIST1H2BG	4.71846e-80	0.109637	0.986	0.555	1.55001e-76	Endothelial_cells	HIST1H2BG
ATP9A	5.56477e-78	0.10949	0.986	0.514	1.82803e-74	Endothelial_cells	ATP9A
ACE	6.31309e-28	0.109347	0.217	0.516	2.07385e-24	Endothelial_cells	ACE
SPATA6L	0.000303931	0.108902	0.566	0.435	0.998413	Endothelial_cells	SPATA6L
MCM21	1.89412e-77	0.108774	0.993	0.581	6.2222e-74	Endothelial_cells	MCM2
HLX	0.000367314	0.108294	0.427	0.63	1	Endothelial_cells	HLX
COPZ2	1.19671e-10	0.108149	0.552	0.37	3.93119e-07	Endothelial_cells	COPZ2
EBPL	2.58861e-12	0.107333	0.308	0.543	8.50358e-09	Endothelial_cells	EBPL
HSD17B141	7.07953e-05	0.104966	0.483	0.476	0.232563	Endothelial_cells	HSD17B14
CPNE51	1.4151e-20	0.104961	0.888	0.666	4.64861e-17	Endothelial_cells	CPNE5
CHN1	1.41042e-10	0.104903	0.692	0.394	4.63322e-07	Endothelial_cells	CHN1
LTBR	2.41735e-15	0.104889	0.783	0.599	7.94101e-12	Endothelial_cells	LTBR
NAB21	7.25974e-15	0.104515	0.699	0.449	2.38483e-11	Endothelial_cells	NAB2
DCTPP11	5.6753e-25	0.104105	0.944	0.635	1.86434e-21	Endothelial_cells	DCTPP1
AC090152.1	5.21907e-75	0.103432	0.986	0.647	1.71446e-71	Endothelial_cells	AC090152.1
KIAA1522	0.00173575	0.103427	0.385	0.161	1	Endothelial_cells	KIAA1522
MAP1LC3A	4.74028e-09	0.103209	0.315	0.398	1.55718e-05	Endothelial_cells	MAP1LC3A
NT5E1	3.62652e-05	0.101756	0.664	0.611	0.119131	Endothelial_cells	NT5E
AQP3	5.09885e-34	0.101328	0.993	0.752	1.67497e-30	Endothelial_cells	AQP3
DEPP1	1.1257e-16	0.101169	0.294	0.476	3.69793e-13	Endothelial_cells	DEPP1
LRMDA	2.04861e-22	0.100596	0.273	0.566	6.72969e-19	Endothelial_cells	LRMDA
ARG2	1.47769e-59	0.100054	0.916	0.403	4.8542e-56	Endothelial_cells	ARG2
RNASE4	2.93098e-59	0.0996252	0.951	0.469	9.62828e-56	Endothelial_cells	RNASE4
RTN1	1.19209e-70	0.0989731	0.993	0.578	3.91602e-67	Endothelial_cells	RTN1
ALG101	9.94682e-13	0.0984454	0.657	0.573	3.26753e-09	Endothelial_cells	ALG10
PDGFRA	7.77194e-42	0.0980458	0.846	0.483	2.55308e-38	Endothelial_cells	PDGFRA
MEST	2.76092e-74	0.0973729	0.979	0.442	9.06962e-71	Endothelial_cells	MEST
TMEM91	2.16197e-57	0.0970964	0.986	0.646	7.10206e-54	Endothelial_cells	TMEM91
ITM2A	6.57052e-05	0.0969854	0.483	0.757	0.215842	Endothelial_cells	ITM2A
ARMCX1	3.83538e-05	0.096826	0.594	0.327	0.125992	Endothelial_cells	ARMCX1
PDGFD	3.8937e-10	0.0962092	0.671	0.599	1.27908e-06	Endothelial_cells	PDGFD
RCN3	0.00669834	0.0959789	0.392	0.405	1	Endothelial_cells	RCN3
TGFB1I1	6.90916e-10	0.095555	0.343	0.47	2.26966e-06	Endothelial_cells	TGFB1I1
AC108134.2	1.59981e-13	0.0953579	0.287	0.392	5.25538e-10	Endothelial_cells	AC108134.2
CLIC5	5.50492e-09	0.0950267	0.315	0.474	1.80837e-05	Endothelial_cells	CLIC5
FBLN21	9.04348e-06	0.0940554	0.392	0.508	0.0297078	Endothelial_cells	FBLN2
AK61	0.000387012	0.0929973	0.664	0.606	1	Endothelial_cells	AK6
ABHD4	3.94217e-43	0.0925937	0.867	0.529	1.295e-39	Endothelial_cells	ABHD4
RGS5	2.49668e-10	0.0925499	0.315	0.369	8.20158e-07	Endothelial_cells	RGS5
EFEMP2	0.00211006	0.0924925	0.406	0.32	1	Endothelial_cells	EFEMP2
SSX2IP	4.68064e-75	0.0914765	0.986	0.576	1.53759e-71	Endothelial_cells	SSX2IP
CYB5RL1	7.14854e-78	0.0914279	0.958	0.536	2.34829e-74	Endothelial_cells	CYB5RL
SMARCA5-AS1	2.77926e-10	0.0913414	0.783	0.5	9.12986e-07	Endothelial_cells	SMARCA5-AS1
NSMF	1.76063e-07	0.0913185	0.629	0.537	0.000578367	Endothelial_cells	NSMF
PCLAF1	3.95968e-18	0.0911741	0.098	0.319	1.30075e-14	Endothelial_cells	PCLAF
CERCAM	1.35423e-05	0.0905115	0.385	0.495	0.0444863	Endothelial_cells	CERCAM
GPX3	0.00142134	0.0903842	0.406	0.382	1	Endothelial_cells	GPX3
IQCE	4.87606e-07	0.0901487	0.755	0.624	0.00160179	Endothelial_cells	IQCE
GSTA41	5.11585e-13	0.0901001	0.308	0.467	1.68056e-09	Endothelial_cells	GSTA4
ZNF1541	0.00747021	0.0896173	0.552	0.268	1	Endothelial_cells	ZNF154
EI24	0.000879313	0.0895997	0.427	0.477	1	Endothelial_cells	EI24
GBP4	0.00115962	0.0867818	0.538	0.769	1	Endothelial_cells	GBP4
TTYH3	1.79951e-13	0.0853988	0.748	0.518	5.91141e-10	Endothelial_cells	TTYH3
GUCY1B1	8.43992e-62	0.085089	0.965	0.667	2.77251e-58	Endothelial_cells	GUCY1B1
HES4	0.000434716	0.085034	0.413	0.342	1	Endothelial_cells	HES4
HIST1H4B	2.79089e-37	0.0846751	0.881	0.47	9.16806e-34	Endothelial_cells	HIST1H4B
SDC3	1.97218e-09	0.0841249	0.343	0.291	6.47863e-06	Endothelial_cells	SDC3
FZD5	7.70875e-40	0.0837273	0.133	0.312	2.53232e-36	Endothelial_cells	FZD5
IL6	1.56039e-12	0.0834762	0.294	0.365	5.12587e-09	Endothelial_cells	IL6
SLC20A1	9.06686e-16	0.0831606	0.322	0.511	2.97846e-12	Endothelial_cells	SLC20A1
GPAT21	8.03063e-08	0.0822922	0.497	0.318	0.000263806	Endothelial_cells	GPAT2
TPPP3	3.47354e-06	0.0808156	0.657	0.488	0.0114106	Endothelial_cells	TPPP3
CXCL8	2.17148e-16	0.0802304	0.28	0.409	7.13331e-13	Endothelial_cells	CXCL8
NET1	3.63356e-19	0.0795196	0.776	0.517	1.19363e-15	Endothelial_cells	NET1
GEM	0.000406974	0.0791606	0.336	0.362	1	Endothelial_cells	GEM
CCND1	3.94296e-23	0.0791023	0.231	0.389	1.29526e-19	Endothelial_cells	CCND1
TSHZ2	5.85201e-12	0.0788248	0.35	0.626	1.92239e-08	Endothelial_cells	TSHZ2
SERPING1	1.95292e-16	0.0780116	0.315	0.679	6.41535e-13	Endothelial_cells	SERPING1
C11orf71	2.87932e-30	0.0763279	0.832	0.526	9.45856e-27	Endothelial_cells	C11orf71
LYL11	5.66746e-24	0.0760595	0.923	0.665	1.86176e-20	Endothelial_cells	LYL1
PTK21	9.67909e-09	0.0759035	0.343	0.509	3.17958e-05	Endothelial_cells	PTK2
DCP1B	3.65933e-16	0.0752907	0.343	0.636	1.20209e-12	Endothelial_cells	DCP1B
FADS2	0.00250818	0.0749835	0.594	0.589	1	Endothelial_cells	FADS2
CBR31	8.85017e-09	0.0749015	0.357	0.489	2.90728e-05	Endothelial_cells	CBR3
SLC7A1	0.00370888	0.0741074	0.413	0.448	1	Endothelial_cells	SLC7A1
PIK3C2B1	9.05539e-08	0.073328	0.371	0.5	0.00029747	Endothelial_cells	PIK3C2B
RELT	1.62897e-06	0.0730787	0.748	0.554	0.00535116	Endothelial_cells	RELT
MLF1	1.55612e-12	0.0724418	0.294	0.349	5.11186e-09	Endothelial_cells	MLF1
CTSL	6.38539e-05	0.071312	0.462	0.627	0.20976	Endothelial_cells	CTSL
CASP3	1.00631e-19	0.0708717	0.839	0.585	3.30572e-16	Endothelial_cells	CASP3
CFH	2.3119e-22	0.0699846	0.259	0.499	7.5946e-19	Endothelial_cells	CFH
DCAF12	1.86979e-14	0.0697807	0.867	0.528	6.14225e-11	Endothelial_cells	DCAF12
NBL1	3.33917e-21	0.0695677	0.231	0.292	1.09692e-17	Endothelial_cells	NBL1
IL1R1	1.90111e-11	0.0691981	0.308	0.306	6.24514e-08	Endothelial_cells	IL1R1
TNFAIP8L11	4.23519e-07	0.0686883	0.413	0.657	0.00139126	Endothelial_cells	TNFAIP8L1
COLQ	2.4023e-63	0.0685816	0.986	0.699	7.89155e-60	Endothelial_cells	COLQ
HEXB	0.000247939	0.0682198	0.741	0.586	0.814478	Endothelial_cells	HEXB
PLA2G4C	5.11872e-11	0.0679938	0.308	0.329	1.6815e-07	Endothelial_cells	PLA2G4C
ZNF703	4.84235e-61	0.0675785	0.993	0.452	1.59071e-57	Endothelial_cells	ZNF703
SMAD7	1.31142e-23	0.0673806	0.224	0.38	4.308e-20	Endothelial_cells	SMAD7
S100A13	0.0041793	0.0673585	0.434	0.411	1	Endothelial_cells	S100A13
PLXDC1	5.2658e-19	0.0673358	0.273	0.44	1.72981e-15	Endothelial_cells	PLXDC1
GNB41	4.89202e-12	0.067312	0.413	0.693	1.60703e-08	Endothelial_cells	GNB4
PCDH91	6.70645e-49	0.0668704	0.993	0.705	2.20307e-45	Endothelial_cells	PCDH9
GOLM1	7.29583e-06	0.066608	0.664	0.49	0.0239668	Endothelial_cells	GOLM1
SRGAP1	9.68815e-25	0.0660684	0.182	0.285	3.18256e-21	Endothelial_cells	SRGAP1
SERPINI11	3.72756e-10	0.0658577	0.392	0.619	1.2245e-06	Endothelial_cells	SERPINI1
RAP2B	3.77611e-08	0.0655065	0.839	0.679	0.000124045	Endothelial_cells	RAP2B
OAF	0.00320955	0.0653257	0.42	0.558	1	Endothelial_cells	OAF
BOLA3-AS1	3.434e-78	0.065296	0.979	0.517	1.12807e-74	Endothelial_cells	BOLA3-AS1
OLFM1	3.09291e-19	0.0652895	0.273	0.256	1.01602e-15	Endothelial_cells	OLFM1
DIXDC1	0.000823939	0.0651282	0.406	0.319	1	Endothelial_cells	DIXDC1
CHPF	3.91696e-05	0.0650985	0.273	0.309	0.128672	Endothelial_cells	CHPF
HOXA71	3.59294e-35	0.0650509	0.175	0.371	1.18028e-31	Endothelial_cells	HOXA7
GNAZ	5.18177e-79	0.0646988	0.986	0.656	1.70221e-75	Endothelial_cells	GNAZ
CXXC51	1.00113e-09	0.0644159	0.797	0.582	3.28871e-06	Endothelial_cells	CXXC5
CEP112	6.87176e-14	0.0643844	0.308	0.466	2.25737e-10	Endothelial_cells	CEP112
HPGD	1.06929e-64	0.0642141	0.986	0.498	3.51262e-61	Endothelial_cells	HPGD
CCNE21	6.23335e-24	0.0638297	0.608	0.33	2.04766e-20	Endothelial_cells	CCNE2
ALDH2	4.27668e-18	0.0629713	0.937	0.627	1.40489e-14	Endothelial_cells	ALDH2
RAP2A	1.52018e-08	0.0612203	0.343	0.43	4.9938e-05	Endothelial_cells	RAP2A
AC108673.3	6.98479e-78	0.0604117	0.986	0.535	2.2945e-74	Endothelial_cells	AC108673.3
MRPL4	4.26725e-09	0.0593772	0.881	0.607	1.40179e-05	Endothelial_cells	MRPL4
SLC25A41	2.11409e-08	0.0592424	0.343	0.538	6.94479e-05	Endothelial_cells	SLC25A4
CYP27A1	0.00628862	0.0592177	0.713	0.678	1	Endothelial_cells	CYP27A1
SLC16A14	4.414e-05	0.0589594	0.364	0.361	0.145	Endothelial_cells	SLC16A14
NFE2L3	5.73401e-05	0.0585123	0.629	0.551	0.188362	Endothelial_cells	NFE2L3
MFSD12	1.45894e-17	0.0565551	0.301	0.555	4.79261e-14	Endothelial_cells	MFSD12
DCK1	1.39075e-28	0.0565502	0.993	0.745	4.56861e-25	Endothelial_cells	DCK
PARD6G-AS1	2.55736e-06	0.0565292	0.357	0.441	0.00840092	Endothelial_cells	PARD6G-AS1
HIST1H2AG1	1.58639e-72	0.0565126	0.986	0.599	5.21129e-69	Endothelial_cells	HIST1H2AG
CFAP201	1.07562e-07	0.0561466	0.392	0.599	0.000353342	Endothelial_cells	CFAP20
PTPRM	2.08445e-15	0.0560231	0.308	0.549	6.84743e-12	Endothelial_cells	PTPRM
LYPD3	1.43444e-12	0.0552024	0.944	0.437	4.71215e-09	Endothelial_cells	LYPD3
CASC15	3.89888e-09	0.05447	0.336	0.252	1.28078e-05	Endothelial_cells	CASC15
TNFRSF4	1.01483e-24	0.0540188	0.231	0.406	3.33372e-21	Endothelial_cells	TNFRSF4
RAB38	7.35143e-75	0.0539037	0.951	0.526	2.41495e-71	Endothelial_cells	RAB38
DDX58	0.00766852	0.053839	0.769	0.752	1	Endothelial_cells	DDX58
TM9SF2	6.48245e-11	0.0535169	0.385	0.626	2.12948e-07	Endothelial_cells	TM9SF2
CTBP2	2.48549e-05	0.0534629	0.692	0.594	0.0816485	Endothelial_cells	CTBP2
PCCA	1.42731e-05	0.0534457	0.608	0.563	0.0468872	Endothelial_cells	PCCA
INPP1	3.78705e-13	0.0534384	0.322	0.515	1.24405e-09	Endothelial_cells	INPP1
ZNF6081	3.81931e-24	0.0528514	0.245	0.344	1.25464e-20	Endothelial_cells	ZNF608
HIST3H2A	4.83594e-60	0.0523099	0.993	0.449	1.5886e-56	Endothelial_cells	HIST3H2A
HADH1	6.20694e-50	0.051849	0.993	0.622	2.03898e-46	Endothelial_cells	HADH
MAMLD1	2.94035e-32	0.0518018	0.671	0.285	9.65906e-29	Endothelial_cells	MAMLD1
AC100793.21	0.00415568	0.051549	0.399	0.44	1	Endothelial_cells	AC100793.2
B3GALT21	8.40089e-71	0.0514204	0.951	0.5	2.75969e-67	Endothelial_cells	B3GALT2
NPIPB111	0.000749424	0.0510514	0.559	0.366	1	Endothelial_cells	NPIPB11
ANKRD33B1	5.79874e-76	0.0510053	0.972	0.396	1.90489e-72	Endothelial_cells	ANKRD33B
AKAP21	1.09309e-14	0.0508699	0.35	0.636	3.59081e-11	Endothelial_cells	AKAP2
AMOT	0.00257707	0.0506335	0.664	0.567	1	Endothelial_cells	AMOT
E2F11	5.56193e-16	0.0501113	0.748	0.567	1.82709e-12	Endothelial_cells	E2F1
FCGR2A	4.5625e-48	0.0500166	0.993	0.789	1.49878e-44	Endothelial_cells	FCGR2A
PLS1	2.34768e-07	0.0498931	0.503	0.298	0.000771212	Endothelial_cells	PLS1
CAMK2D1	0.00136295	0.0498838	0.559	0.638	1	Endothelial_cells	CAMK2D
POLB	4.03114e-14	0.0493943	0.336	0.567	1.32423e-10	Endothelial_cells	POLB
AKT1S1	0.000977994	0.0492811	0.434	0.539	1	Endothelial_cells	AKT1S1
RCN1	1.09392e-21	0.0486354	0.252	0.513	3.59351e-18	Endothelial_cells	RCN1
CKAP4	3.16744e-21	0.0478659	0.245	0.577	1.0405e-17	Endothelial_cells	CKAP4
SLC8A1	3.21255e-05	0.0476298	0.49	0.694	0.105532	Endothelial_cells	SLC8A1
FKBP7	3.39999e-05	0.0473501	0.392	0.487	0.11169	Endothelial_cells	FKBP7
CDK11	2.44833e-08	0.0471422	0.231	0.38	8.04277e-05	Endothelial_cells	CDK1
PROSER2	2.97411e-08	0.0470962	0.364	0.533	9.76994e-05	Endothelial_cells	PROSER2
TUBB2A1	5.17971e-13	0.0467565	0.217	0.32	1.70154e-09	Endothelial_cells	TUBB2A
TXNDC51	0.0036407	0.0461387	0.35	0.336	1	Endothelial_cells	TXNDC5
NRIP3	2.03739e-13	0.045863	0.678	0.295	6.69282e-10	Endothelial_cells	NRIP3
HBEGF	1.55465e-06	0.0455616	0.357	0.378	0.00510701	Endothelial_cells	HBEGF
PROK2	5.93489e-72	0.0454295	0.986	0.505	1.94961e-68	Endothelial_cells	PROK2
RBPMS2	9.19094e-10	0.0453781	0.671	0.665	3.01922e-06	Endothelial_cells	RBPMS2
SOX13	4.39838e-05	0.0451963	0.608	0.525	0.144487	Endothelial_cells	SOX13
TMCO3	1.69766e-06	0.0451195	0.42	0.544	0.00557682	Endothelial_cells	TMCO3
TMSB4Y	3.59481e-64	0.0450728	0.979	0.525	1.18089e-60	Endothelial_cells	TMSB4Y
SLX4	4.00795e-68	0.0447938	0.965	0.516	1.31661e-64	Endothelial_cells	SLX4
BCL7A1	3.37238e-29	0.0447091	0.916	0.622	1.10783e-25	Endothelial_cells	BCL7A
AL157392.5	4.55244e-09	0.0445611	0.79	0.593	1.49548e-05	Endothelial_cells	AL157392.5
TYMS1	1.54334e-09	0.0441831	0.308	0.243	5.06987e-06	Endothelial_cells	TYMS
PLXDC2	0.000134624	0.043944	0.755	0.694	0.442241	Endothelial_cells	PLXDC2
SH3BP2	1.68063e-18	0.0433924	0.993	0.711	5.52086e-15	Endothelial_cells	SH3BP2
CASP6	5.67632e-08	0.0432257	0.524	0.636	0.000186467	Endothelial_cells	CASP6
RRAS	0.00891547	0.042188	0.441	0.494	1	Endothelial_cells	RRAS
FAM20A	6.77349e-09	0.0420498	0.336	0.296	2.22509e-05	Endothelial_cells	FAM20A
AMIGO2	1.87432e-47	0.041913	0.958	0.611	6.15713e-44	Endothelial_cells	AMIGO2
CCDC96	7.30499e-09	0.0419035	0.629	0.55	2.39969e-05	Endothelial_cells	CCDC96
CORO1C	2.07243e-05	0.0418089	0.706	0.557	0.0680793	Endothelial_cells	CORO1C
YIF1A	0.00272058	0.040911	0.545	0.613	1	Endothelial_cells	YIF1A
DKK3	1.71893e-05	0.0405581	0.378	0.308	0.0564668	Endothelial_cells	DKK3
MIR155HG1	0.00898092	0.0402116	0.413	0.412	1	Endothelial_cells	MIR155HG
CMTM4	1.7152e-27	0.0386802	0.818	0.368	5.63443e-24	Endothelial_cells	CMTM4
ST3GAL6	4.42683e-09	0.0386622	0.364	0.607	1.45421e-05	Endothelial_cells	ST3GAL6
CCNE1	6.42116e-27	0.0376655	0.664	0.291	2.10935e-23	Endothelial_cells	CCNE1
OCLN	2.71172e-09	0.0374448	0.245	0.533	8.90799e-06	Endothelial_cells	OCLN
KLHL61	1.03073e-31	0.0371331	0.944	0.558	3.38595e-28	Endothelial_cells	KLHL6
DCUN1D3	8.98228e-17	0.0369375	0.266	0.282	2.95068e-13	Endothelial_cells	DCUN1D3
ZNF8501	5.02778e-30	0.036802	0.664	0.471	1.65163e-26	Endothelial_cells	ZNF850
PPP1R14B	3.79035e-12	0.0365477	0.301	0.378	1.24513e-08	Endothelial_cells	PPP1R14B
CYB5D21	8.794e-12	0.0361735	0.385	0.611	2.88883e-08	Endothelial_cells	CYB5D2
PDE3A	1.81781e-06	0.0360382	0.608	0.221	0.00597151	Endothelial_cells	PDE3A
MAP1A	2.87833e-49	0.0356683	0.951	0.473	9.45533e-46	Endothelial_cells	MAP1A
KANK1	7.22567e-13	0.0350417	0.301	0.497	2.37363e-09	Endothelial_cells	KANK1
ZNF618	7.21738e-23	0.0341619	0.273	0.58	2.37091e-19	Endothelial_cells	ZNF618
SLMAP	8.10497e-06	0.0333266	0.762	0.659	0.0266248	Endothelial_cells	SLMAP
OTUD1	0.000112514	0.0331642	0.601	0.431	0.369608	Endothelial_cells	OTUD1
KNL11	0.000138698	0.032841	0.371	0.51	0.455622	Endothelial_cells	KNL1
AHCTF1	1.9087e-05	0.0324127	0.797	0.628	0.0627009	Endothelial_cells	AHCTF1
CYSTM1	1.50831e-09	0.0318477	0.329	0.41	4.9548e-06	Endothelial_cells	CYSTM1
SEMA7A1	1.41303e-06	0.0317655	0.392	0.535	0.0046418	Endothelial_cells	SEMA7A
ALDH1A2	1.92396e-27	0.0316626	0.601	0.259	6.32021e-24	Endothelial_cells	ALDH1A2
ENGASE	8.59583e-21	0.0316088	0.706	0.464	2.82373e-17	Endothelial_cells	ENGASE
SLC43A2	2.97405e-28	0.0314854	0.951	0.575	9.76975e-25	Endothelial_cells	SLC43A2
VIM-AS1	6.1229e-43	0.0312264	0.965	0.642	2.01137e-39	Endothelial_cells	VIM-AS1
TMPO-AS1	1.69763e-12	0.0308547	0.867	0.607	5.57672e-09	Endothelial_cells	TMPO-AS1
POPDC21	3.42746e-10	0.0308473	0.65	0.305	1.12592e-06	Endothelial_cells	POPDC2
FDX1	1.55251e-15	0.030088	0.958	0.6	5.09999e-12	Endothelial_cells	FDX1
MRC2	3.57696e-08	0.0300335	0.629	0.406	0.000117503	Endothelial_cells	MRC2
IL4R1	9.71728e-08	0.0299809	0.755	0.58	0.000319213	Endothelial_cells	IL4R
ORAI21	0.000113403	0.0299142	0.727	0.598	0.37253	Endothelial_cells	ORAI2
MOB1B	1.61617e-45	0.029487	0.944	0.55	5.30912e-42	Endothelial_cells	MOB1B
P4HB	0.00491166	0.0294428	0.867	0.726	1	Endothelial_cells	P4HB
AL138963.3	3.54328e-32	0.0293532	0.182	0.516	1.16397e-28	Endothelial_cells	AL138963.3
NEIL11	5.33959e-10	0.0292152	0.35	0.571	1.75406e-06	Endothelial_cells	NEIL1
CALHM2	1.65589e-17	0.0291019	0.951	0.759	5.43959e-14	Endothelial_cells	CALHM2
PLXNA4	3.10554e-38	0.0281982	0.804	0.308	1.02017e-34	Endothelial_cells	PLXNA4
CBX21	0.00061782	0.0279172	0.392	0.432	1	Endothelial_cells	CBX2
CLCF11	1.85396e-24	0.0278384	0.867	0.514	6.09025e-21	Endothelial_cells	CLCF1
SLC6A8	1.39919e-11	0.0273413	0.657	0.321	4.59635e-08	Endothelial_cells	SLC6A8
AL662884.4	3.42938e-08	0.0271526	0.559	0.515	0.000112655	Endothelial_cells	AL662884.4
SLC29A2	4.34913e-63	0.0268299	0.979	0.629	1.42869e-59	Endothelial_cells	SLC29A2
YOD1	8.07864e-12	0.0260457	0.706	0.471	2.65383e-08	Endothelial_cells	YOD1
ZEB1	6.26281e-11	0.0255196	0.35	0.471	2.05733e-07	Endothelial_cells	ZEB1
AP000487.1	2.20941e-60	0.025519	0.916	0.63	7.25792e-57	Endothelial_cells	AP000487.1
TMEM971	2.40449e-17	0.0253701	0.14	0.516	7.89874e-14	Endothelial_cells	TMEM97
HIST1H2AE1	7.79283e-65	0.0252666	0.986	0.576	2.55994e-61	Endothelial_cells	HIST1H2AE
SLIRP	0.00474626	0.0251808	0.748	0.638	1	Endothelial_cells	SLIRP
TACSTD2	3.8181e-17	0.0251471	0.266	0.257	1.25425e-13	Endothelial_cells	TACSTD2
CIB2	8.52207e-22	0.0247049	0.587	0.351	2.7995e-18	Endothelial_cells	CIB2
PLOD2	1.29079e-19	0.0239828	0.266	0.355	4.24026e-16	Endothelial_cells	PLOD2
FEZ1	0.000868973	0.0238176	0.608	0.368	1	Endothelial_cells	FEZ1
PMAIP11	0.00115832	0.0235115	0.427	0.475	1	Endothelial_cells	PMAIP1
LEKR11	1.76893e-13	0.0234129	0.175	0.554	5.81094e-10	Endothelial_cells	LEKR1
ZNF1651	1.77994e-77	0.0231972	0.979	0.317	5.84711e-74	Endothelial_cells	ZNF165
DLGAP51	1.49213e-31	0.0231359	0.776	0.512	4.90166e-28	Endothelial_cells	DLGAP5
PTGS2	2.49062e-21	0.0228885	0.811	0.46	8.18168e-18	Endothelial_cells	PTGS2
INKA2	3.62241e-65	0.022856	0.986	0.542	1.18996e-61	Endothelial_cells	INKA2
GLIS3	3.01693e-08	0.0219468	0.357	0.347	9.9106e-05	Endothelial_cells	GLIS3
FAM20C	1.76863e-55	0.0217785	0.986	0.425	5.80996e-52	Endothelial_cells	FAM20C
LINC02384	1.62169e-60	0.0217571	0.986	0.7	5.32724e-57	Endothelial_cells	LINC02384
REC8	8.79187e-26	0.0215318	0.93	0.634	2.88813e-22	Endothelial_cells	REC8
PGD	2.08903e-16	0.0214262	0.986	0.714	6.86247e-13	Endothelial_cells	PGD
KCNMB1	0.00635041	0.0209522	0.552	0.647	1	Endothelial_cells	KCNMB1
FUK	3.16984e-05	0.020598	0.462	0.635	0.104129	Endothelial_cells	FUK
TRAV26-1	3.67226e-27	0.0205031	0.951	0.7	1.20634e-23	Endothelial_cells	TRAV26-1
IQCG	1.03775e-20	0.0205028	0.958	0.536	3.409e-17	Endothelial_cells	IQCG
TGFB31	7.46269e-25	0.0203926	0.224	0.34	2.45149e-21	Endothelial_cells	TGFB3
EPB41L4A	4.2899e-31	0.0198879	0.217	0.512	1.40923e-27	Endothelial_cells	EPB41L4A
P2RY2	1.68681e-06	0.0197953	0.343	0.325	0.00554116	Endothelial_cells	P2RY2
IFIT1	0.00437388	0.0197891	0.825	0.808	1	Endothelial_cells	IFIT1
CCL281	9.05068e-09	0.0185403	0.455	0.575	2.97315e-05	Endothelial_cells	CCL28
PBX3	1.79859e-31	0.0184894	0.203	0.565	5.90837e-28	Endothelial_cells	PBX3
PRDM5	5.84185e-12	0.0183676	0.287	0.464	1.91905e-08	Endothelial_cells	PRDM5
MELTF	6.42506e-32	0.0183225	0.706	0.321	2.11063e-28	Endothelial_cells	MELTF
PPP2R3A	5.03072e-37	0.0180633	0.175	0.402	1.65259e-33	Endothelial_cells	PPP2R3A
HIST2H2BE	2.97107e-31	0.017963	0.902	0.575	9.75998e-28	Endothelial_cells	HIST2H2BE
ALDH1A1	5.79081e-06	0.0178451	0.462	0.708	0.0190228	Endothelial_cells	ALDH1A1
ST5	3.02865e-18	0.017641	0.252	0.439	9.94911e-15	Endothelial_cells	ST5
GNAO1	1.05094e-65	0.0174401	0.972	0.569	3.45234e-62	Endothelial_cells	GNAO1
AC107959.4	5.58589e-05	0.0172938	0.427	0.636	0.183496	Endothelial_cells	AC107959.4
DENND2C	1.4092e-07	0.0170119	0.587	0.321	0.000462923	Endothelial_cells	DENND2C
ERRFI1	1.6223e-08	0.0167939	0.315	0.316	5.32927e-05	Endothelial_cells	ERRFI1
MYEOV	4.77013e-71	0.0162746	0.986	0.532	1.56699e-67	Endothelial_cells	MYEOV
FAM110B	3.99799e-12	0.0162191	0.161	0.278	1.31334e-08	Endothelial_cells	FAM110B
FOXD2-AS1	1.88429e-20	0.0160579	0.678	0.522	6.18991e-17	Endothelial_cells	FOXD2-AS1
LHFPL6	1.54861e-24	0.0155887	0.238	0.337	5.08718e-21	Endothelial_cells	LHFPL6
SLC30A1	0.000977031	0.0154216	0.608	0.493	1	Endothelial_cells	SLC30A1
AVIL	7.99872e-64	0.0153766	0.951	0.524	2.62758e-60	Endothelial_cells	AVIL
RNF208	1.99038e-34	0.0152666	0.748	0.449	6.53838e-31	Endothelial_cells	RNF208
ARPC1A	1.10186e-31	0.0152523	0.203	0.468	3.61961e-28	Endothelial_cells	ARPC1A
USP531	0.000116752	0.0150338	0.399	0.475	0.383532	Endothelial_cells	USP53
AC009275.1	2.58989e-07	0.0148717	0.336	0.486	0.000850777	Endothelial_cells	AC009275.1
KIF231	5.70086e-54	0.014387	0.979	0.325	1.87273e-50	Endothelial_cells	KIF23
WSB2	1.076e-05	0.0142409	0.643	0.439	0.0353464	Endothelial_cells	WSB2
ANKS1B	5.22116e-21	0.014052	0.839	0.435	1.71515e-17	Endothelial_cells	ANKS1B
FMNL2	1.03703e-18	0.0140164	0.28	0.43	3.40663e-15	Endothelial_cells	FMNL2
USP51	7.25984e-44	0.0139654	0.881	0.571	2.38486e-40	Endothelial_cells	USP51
MID2	1.22767e-43	0.0138721	0.126	0.397	4.03291e-40	Endothelial_cells	MID2
CLEC11A	6.11359e-38	0.0138185	0.937	0.565	2.00831e-34	Endothelial_cells	CLEC11A
KCNC3	1.24266e-66	0.0138042	0.986	0.437	4.08215e-63	Endothelial_cells	KCNC3
PLCD3	8.09388e-14	0.0137349	0.65	0.265	2.65884e-10	Endothelial_cells	PLCD3
GDPD3	0.000109153	0.013591	0.469	0.537	0.358566	Endothelial_cells	GDPD3
P4HA2	1.20279e-06	0.0132567	0.364	0.36	0.00395117	Endothelial_cells	P4HA2
HOOK3	0.000207701	0.0131737	0.566	0.648	0.682296	Endothelial_cells	HOOK3
MMP23B	6.0103e-07	0.012814	0.315	0.453	0.00197438	Endothelial_cells	MMP23B
PLSCR3	4.04833e-09	0.0125885	0.531	0.72	1.32988e-05	Endothelial_cells	PLSCR3
ARVCF	7.38525e-12	0.012328	0.315	0.563	2.42605e-08	Endothelial_cells	ARVCF
NPW	1.61724e-27	0.0123115	0.839	0.381	5.31263e-24	Endothelial_cells	NPW
PLEK	9.80149e-24	0.0120862	0.986	0.847	3.21979e-20	Endothelial_cells	PLEK
NR1H3	1.01191e-35	0.0115464	0.874	0.448	3.32413e-32	Endothelial_cells	NR1H3
ANKRD37	2.31928e-10	0.0111576	0.259	0.359	7.61885e-07	Endothelial_cells	ANKRD37
GFRA2	6.65156e-83	0.0109105	0.986	0.342	2.18504e-79	Endothelial_cells	GFRA2
NRG2	4.82341e-21	0.0105525	0.273	0.441	1.58449e-17	Endothelial_cells	NRG2
KCNE3	1.85228e-07	0.0103884	0.734	0.625	0.000608473	Endothelial_cells	KCNE3
NEDD9	8.73204e-05	0.00972302	0.441	0.557	0.286847	Endothelial_cells	NEDD9
MAP21	2.08297e-16	0.0093201	0.308	0.518	6.84256e-13	Endothelial_cells	MAP2
ZNF433	6.75783e-50	0.0086589	0.126	0.556	2.21995e-46	Endothelial_cells	ZNF433
AC022182.21	2.62415e-23	0.00859323	0.958	0.697	8.62033e-20	Endothelial_cells	AC022182.2
P2RY1	1.68241e-11	0.00825938	0.713	0.521	5.52672e-08	Endothelial_cells	P2RY1
KCNAB11	6.70182e-21	0.00809215	0.657	0.398	2.20155e-17	Endothelial_cells	KCNAB1
HIST1H2AI1	3.72934e-49	0.00805593	0.944	0.522	1.22509e-45	Endothelial_cells	HIST1H2AI
LRFN4	6.89112e-18	0.00788882	0.629	0.36	2.26373e-14	Endothelial_cells	LRFN4
C3	0.00274754	0.00786838	0.545	0.338	1	Endothelial_cells	C3
ATP1B1	2.832e-42	0.00783676	0.902	0.386	9.30312e-39	Endothelial_cells	ATP1B1
VMO1	6.32039e-38	0.00779429	0.042	0.204	2.07625e-34	Endothelial_cells	VMO1
AC130650.2	2.75139e-16	0.0075912	0.28	0.461	9.03831e-13	Endothelial_cells	AC130650.2
MAPKAP11	4.67077e-06	0.00743921	0.846	0.624	0.0153435	Endothelial_cells	MAPKAP1
TPM2	5.62478e-20	0.00731878	0.259	0.455	1.84774e-16	Endothelial_cells	TPM2
KLHL23	6.88675e-06	0.007038	0.287	0.218	0.022623	Endothelial_cells	KLHL23
C1QTNF61	2.8689e-10	0.00702467	0.301	0.38	9.42433e-07	Endothelial_cells	C1QTNF6
KCNC41	9.8254e-11	0.00675159	0.322	0.435	3.22764e-07	Endothelial_cells	KCNC4
AP000704.11	7.06712e-19	0.00624062	0.636	0.337	2.32155e-15	Endothelial_cells	AP000704.1
FBXL131	3.03047e-24	0.00618278	0.692	0.481	9.95509e-21	Endothelial_cells	FBXL13
GABARAPL1	8.03271e-07	0.00607462	0.364	0.398	0.00263875	Endothelial_cells	GABARAPL1
PRTFDC1	1.03143e-12	0.00604179	0.678	0.417	3.38824e-09	Endothelial_cells	PRTFDC1
DLEC1	4.34231e-11	0.00580113	0.035	0.409	1.42645e-07	Endothelial_cells	DLEC1
TICAM2	9.79783e-19	0.00539804	0.755	0.393	3.21859e-15	Endothelial_cells	TICAM2
CYB5D1	1.42055e-21	0.0053764	0.238	0.542	4.6665e-18	Endothelial_cells	CYB5D1
TLE61	9.03159e-80	0.0052465	0.021	0.242	2.96688e-76	Endothelial_cells	TLE6
GPSM1	8.71222e-37	0.00524478	0.119	0.401	2.86196e-33	Endothelial_cells	GPSM1
HIST1H2BB	4.11618e-29	0.00524453	0.601	0.3	1.35216e-25	Endothelial_cells	HIST1H2BB
PRICKLE11	9.99301e-05	0.00507338	0.378	0.6	0.328271	Endothelial_cells	PRICKLE1
ZBTB8A1	4.5883e-28	0.00492075	0.238	0.496	1.50726e-24	Endothelial_cells	ZBTB8A
SPOCK1	9.35372e-11	0.00415442	0.392	0.485	3.0727e-07	Endothelial_cells	SPOCK1
CDC451	1.41484e-11	0.00405003	0.517	0.238	4.64775e-08	Endothelial_cells	CDC45
AC092287.1	1.49968e-26	0.00403936	0.678	0.374	4.92646e-23	Endothelial_cells	AC092287.1
IL18R1	2.00087e-29	0.00383825	0.217	0.488	6.57287e-26	Endothelial_cells	IL18R1
AF165147.1	7.51185e-12	0.00368548	0.692	0.705	2.46764e-08	Endothelial_cells	AF165147.1
UNG	6.53496e-08	0.00346735	0.406	0.618	0.000214673	Endothelial_cells	UNG
MXRA8	2.10224e-05	0.00338955	0.406	0.481	0.0690587	Endothelial_cells	MXRA8
AC073195.11	3.70691e-14	0.00328669	0.622	0.475	1.21772e-10	Endothelial_cells	AC073195.1
CCDC167	2.31556e-13	0.00320211	0.336	0.569	7.60662e-10	Endothelial_cells	CCDC167
PAIP2B1	9.49453e-05	0.00301479	0.573	0.557	0.311895	Endothelial_cells	PAIP2B
SMIM24	1.63744e-65	0.00258547	0.972	0.378	5.37899e-62	Endothelial_cells	SMIM24
SLC31A2	2.02505e-12	0.00248568	0.916	0.648	6.65228e-09	Endothelial_cells	SLC31A2
LINC01301	4.25117e-18	0.00226119	0.524	0.34	1.39651e-14	Endothelial_cells	LINC01301
DEPTOR	8.76163e-09	0.00208738	0.336	0.506	2.87819e-05	Endothelial_cells	DEPTOR
C12orf601	1.74522e-19	0.0018689	0.846	0.359	5.73306e-16	Endothelial_cells	C12orf60
DGKD1	0.00708796	0.0016806	0.566	0.658	1	Endothelial_cells	DGKD
CCR101	1.77009e-05	0.00166074	0.741	0.555	0.0581475	Endothelial_cells	CCR10
KDELR3	1.53073e-06	0.00165271	0.343	0.383	0.00502846	Endothelial_cells	KDELR3
AC011447.31	0.000761049	0.00154293	0.273	0.394	1	Endothelial_cells	AC011447.3
CHRNA7	2.67514e-05	0.00132197	0.315	0.456	0.0878785	Endothelial_cells	CHRNA7
CRNDE1	2.06446e-43	0.00131711	0.147	0.32	6.78176e-40	Endothelial_cells	CRNDE
SHCBP11	3.00794e-37	0.00121349	0.126	0.532	9.88108e-34	Endothelial_cells	SHCBP1
PCOLCE	3.73367e-09	0.000855169	0.273	0.438	1.22651e-05	Endothelial_cells	PCOLCE
KLHDC8B	2.65892e-14	0.000835636	0.818	0.509	8.73456e-11	Endothelial_cells	KLHDC8B
LANCL2	9.14121e-10	0.000580064	0.783	0.537	3.00289e-06	Endothelial_cells	LANCL2
TRAV20	1.28567e-62	0.000412984	0.986	0.673	4.22343e-59	Endothelial_cells	TRAV20
ST6GALNAC2	0.00645673	0.000307304	0.594	0.648	1	Endothelial_cells	ST6GALNAC2
NUDT111	4.19205e-44	6.88844e-05	0.972	0.384	1.37709e-40	Endothelial_cells	NUDT11
PHGR1	0	0.690044	0.616	0.283	0	Epithelial_cells	PHGR1
KRT181	1.41389e-232	0.606902	0.634	0.405	4.64462e-229	Epithelial_cells	KRT18
LGALS4	6.13657e-93	0.606262	0.562	0.307	2.01586e-89	Epithelial_cells	LGALS4
HSPA1B1	3.23397e-48	0.590168	0.586	0.464	1.06236e-44	Epithelial_cells	HSPA1B
TFF31	1.57135e-28	0.55648	0.531	0.321	5.16188e-25	Epithelial_cells	TFF3
CXCL3	2.57715e-12	0.55122	0.515	0.32	8.46594e-09	Epithelial_cells	CXCL3
AREG	7.37883e-28	0.527702	0.505	0.234	2.42395e-24	Epithelial_cells	AREG
TPM11	2.56357e-91	0.523032	0.64	0.641	8.42133e-88	Epithelial_cells	TPM1
NR4A11	1.09081e-40	0.510281	0.577	0.423	3.58331e-37	Epithelial_cells	NR4A1
KRT81	2.44884e-147	0.501425	0.59	0.338	8.04443e-144	Epithelial_cells	KRT8
ELF3	2.24843e-96	0.496899	0.568	0.368	7.3861e-93	Epithelial_cells	ELF3
MUC12	9.8002e-11	0.492135	0.445	0.334	3.21936e-07	Epithelial_cells	MUC12
IER3	8.6082e-59	0.486179	0.6	0.459	2.82779e-55	Epithelial_cells	IER3
PHLDA2	1.0577e-30	0.483803	0.441	0.409	3.47453e-27	Epithelial_cells	PHLDA2
CKB	2.16062e-14	0.479079	0.548	0.564	7.09764e-11	Epithelial_cells	CKB
JUN	1.04941e-136	0.472061	0.863	0.753	3.4473e-133	Epithelial_cells	JUN
TM4SF11	2.28888e-05	0.467857	0.481	0.363	0.0751896	Epithelial_cells	TM4SF1
LCN21	3.02837e-48	0.459655	0.437	0.471	9.9482e-45	Epithelial_cells	LCN2
MT-CO21	3.85097e-236	0.458384	0.998	0.997	1.26504e-232	Epithelial_cells	MT-CO2
SOX41	9.69525e-19	0.453972	0.585	0.52	3.18489e-15	Epithelial_cells	SOX4
FABP51	4.99219e-07	0.451185	0.541	0.467	0.00163993	Epithelial_cells	FABP5
CD91	3.70043e-54	0.440282	0.596	0.554	1.21559e-50	Epithelial_cells	CD9
ATF3	2.96664e-20	0.43529	0.449	0.413	9.74541e-17	Epithelial_cells	ATF3
PERP	6.39513e-18	0.430114	0.456	0.357	2.1008e-14	Epithelial_cells	PERP
H1F0	1.83214e-34	0.426185	0.453	0.478	6.01857e-31	Epithelial_cells	H1F0
TUBB4B1	9.43685e-09	0.416885	0.612	0.606	3.10001e-05	Epithelial_cells	TUBB4B
CXCL1	2.74714e-43	0.41497	0.43	0.34	9.02436e-40	Epithelial_cells	CXCL1
LMNA1	2.11717e-15	0.412578	0.537	0.405	6.9549e-12	Epithelial_cells	LMNA
HSPH1	2.13911e-09	0.407296	0.583	0.493	7.02696e-06	Epithelial_cells	HSPH1
HSPB11	1.23861e-18	0.405449	0.654	0.632	4.06882e-15	Epithelial_cells	HSPB1
IFI271	0.00238772	0.394885	0.551	0.622	1	Epithelial_cells	IFI27
CLDN7	3.9393e-28	0.38345	0.435	0.409	1.29406e-24	Epithelial_cells	CLDN7
JUP2	0.00103686	0.376646	0.546	0.588	1	Epithelial_cells	JUP
NFKBIZ	5.16482e-75	0.376079	0.739	0.578	1.69664e-71	Epithelial_cells	NFKBIZ
SLPI	2.76932e-30	0.371234	0.417	0.308	9.09721e-27	Epithelial_cells	SLPI
FOSB1	5.23363e-05	0.370807	0.535	0.452	0.171925	Epithelial_cells	FOSB
RAB25	0.0017769	0.370563	0.47	0.406	1	Epithelial_cells	RAB25
CD1511	3.41546e-61	0.369303	0.671	0.659	1.12198e-57	Epithelial_cells	CD151
PPP1R15A	3.10033e-26	0.366252	0.686	0.601	1.01846e-22	Epithelial_cells	PPP1R15A
DSP	3.87255e-106	0.364452	0.342	0.168	1.27213e-102	Epithelial_cells	DSP
TUBA1B	9.96544e-59	0.36352	0.876	0.832	3.27365e-55	Epithelial_cells	TUBA1B
EGR11	2.78788e-09	0.355695	0.604	0.554	9.15818e-06	Epithelial_cells	EGR1
TRIB1	1.0153e-09	0.354389	0.555	0.456	3.33526e-06	Epithelial_cells	TRIB1
THBS11	1.17375e-11	0.352932	0.474	0.436	3.85576e-08	Epithelial_cells	THBS1
C19orf331	4.112e-11	0.351464	0.544	0.53	1.35079e-07	Epithelial_cells	C19orf33
ITGA6	0.00720939	0.345538	0.592	0.649	1	Epithelial_cells	ITGA6
CD241	8.13335e-20	0.344946	0.597	0.459	2.6718e-16	Epithelial_cells	CD24
SDC41	0.000214829	0.340731	0.48	0.388	0.705712	Epithelial_cells	SDC4
TUBA1C1	4.17392e-30	0.339972	0.65	0.597	1.37113e-26	Epithelial_cells	TUBA1C
KLF4	1.17297e-35	0.33156	0.617	0.534	3.85319e-32	Epithelial_cells	KLF4
PDZK1IP11	4.26818e-126	0.325661	0.644	0.663	1.4021e-122	Epithelial_cells	PDZK1IP1
FHL21	4.62914e-222	0.324905	0.339	0.285	1.52067e-218	Epithelial_cells	FHL2
S100A131	7.12298e-38	0.324247	0.434	0.407	2.3399e-34	Epithelial_cells	S100A13
MT1G	4.90894e-48	0.319035	0.418	0.367	1.61259e-44	Epithelial_cells	MT1G
ETS21	3.50338e-47	0.318917	0.458	0.483	1.15086e-43	Epithelial_cells	ETS2
VEGFA	2.65636e-128	0.318376	0.373	0.405	8.72615e-125	Epithelial_cells	VEGFA
ATP1B11	1.04186e-92	0.315367	0.408	0.385	3.42252e-89	Epithelial_cells	ATP1B1
CYP3A5	3.3854e-08	0.311726	0.474	0.46	0.00011121	Epithelial_cells	CYP3A5
ADM1	5.28524e-82	0.310009	0.406	0.387	1.7362e-78	Epithelial_cells	ADM
LMO7	1.79899e-25	0.309285	0.488	0.547	5.90968e-22	Epithelial_cells	LMO7
LGALS3BP	0.000373725	0.307914	0.616	0.731	1	Epithelial_cells	LGALS3BP
H2AFJ1	7.91101e-15	0.304507	0.645	0.602	2.59877e-11	Epithelial_cells	H2AFJ
ANXA31	7.41271e-67	0.304069	0.414	0.408	2.43508e-63	Epithelial_cells	ANXA3
EPS8	5.92985e-52	0.30229	0.468	0.514	1.94796e-48	Epithelial_cells	EPS8
ID1	2.20122e-161	0.299805	0.349	0.317	7.23101e-158	Epithelial_cells	ID1
MDK1	1.85499e-15	0.297464	0.452	0.379	6.09364e-12	Epithelial_cells	MDK
CKS21	3.59851e-31	0.296611	0.455	0.447	1.18211e-27	Epithelial_cells	CKS2
CCL20	4.53982e-264	0.293772	0.297	0.286	1.49133e-260	Epithelial_cells	CCL20
HBEGF1	3.06953e-64	0.292901	0.397	0.374	1.00834e-60	Epithelial_cells	HBEGF
LDLR1	1.85429e-140	0.292716	0.392	0.45	6.09134e-137	Epithelial_cells	LDLR
RGS161	1.42515e-199	0.290193	0.643	0.441	4.68161e-196	Epithelial_cells	RGS16
MGLL1	2.36115e-75	0.288434	0.614	0.565	7.75638e-72	Epithelial_cells	MGLL
GMDS1	1.6052e-21	0.287775	0.511	0.542	5.27307e-18	Epithelial_cells	GMDS
SPINT21	0.00162061	0.284375	0.624	0.624	1	Epithelial_cells	SPINT2
CXCL81	5.72556e-16	0.282865	0.536	0.384	1.88084e-12	Epithelial_cells	CXCL8
RASL11A	1.33379e-132	0.282131	0.381	0.398	4.38151e-129	Epithelial_cells	RASL11A
CTNND1	1.77597e-33	0.281921	0.461	0.5	5.83406e-30	Epithelial_cells	CTNND1
ERRFI11	7.32185e-161	0.281193	0.35	0.309	2.40523e-157	Epithelial_cells	ERRFI1
EREG	2.57304e-161	0.279602	0.342	0.26	8.45244e-158	Epithelial_cells	EREG
RRBP1	5.71423e-05	0.277156	0.535	0.537	0.187712	Epithelial_cells	RRBP1
ABHD11	4.28232e-75	0.274004	0.49	0.546	1.40674e-71	Epithelial_cells	ABHD11
AC015912.3	2.23608e-27	0.273594	0.439	0.419	7.34553e-24	Epithelial_cells	AC015912.3
PLAUR	3.17896e-05	0.272697	0.53	0.475	0.104429	Epithelial_cells	PLAUR
DST1	1.12173e-82	0.272266	0.424	0.461	3.68489e-79	Epithelial_cells	DST
SATB2	2.40997e-32	0.271595	0.424	0.352	7.91675e-29	Epithelial_cells	SATB2
HSPA1A1	5.06713e-09	0.270673	0.626	0.538	1.66455e-05	Epithelial_cells	HSPA1A
GADD45B	9.6295e-05	0.267422	0.747	0.67	0.316329	Epithelial_cells	GADD45B
CDCA71	2.9146e-06	0.267266	0.542	0.502	0.00957445	Epithelial_cells	CDCA7
VIL1	1.02212e-81	0.266813	0.42	0.485	3.35766e-78	Epithelial_cells	VIL1
APP1	1.42608e-22	0.264182	0.538	0.621	4.68466e-19	Epithelial_cells	APP
LGALS3	3.19651e-91	0.26354	0.707	0.585	1.05005e-87	Epithelial_cells	LGALS3
RHOB	2.15351e-48	0.261613	0.709	0.576	7.07428e-45	Epithelial_cells	RHOB
CCND11	1.30378e-168	0.260296	0.37	0.392	4.28291e-165	Epithelial_cells	CCND1
CYSTM11	1.10291e-15	0.257882	0.447	0.402	3.62305e-12	Epithelial_cells	CYSTM1
TRAF41	6.89017e-42	0.256711	0.412	0.39	2.26342e-38	Epithelial_cells	TRAF4
UBE2C1	2.80051e-33	0.255635	0.551	0.451	9.19967e-30	Epithelial_cells	UBE2C
GGH	2.72396e-55	0.252184	0.408	0.326	8.94822e-52	Epithelial_cells	GGH
STARD10	1.83644e-153	0.251453	0.404	0.478	6.0327e-150	Epithelial_cells	STARD10
PLK2	2.81673e-33	0.251043	0.456	0.409	9.25295e-30	Epithelial_cells	PLK2
NME12	3.33938e-23	0.250591	0.517	0.536	1.09699e-19	Epithelial_cells	NME1
CMBL	4.58405e-81	0.249938	0.57	0.416	1.50586e-77	Epithelial_cells	CMBL
NR4A2	7.89963e-160	0.248486	0.704	0.437	2.59503e-156	Epithelial_cells	NR4A2
FLNB1	2.48479e-39	0.24811	0.484	0.517	8.16253e-36	Epithelial_cells	FLNB
RAB11FIP1	1.63187e-11	0.246915	0.627	0.558	5.3607e-08	Epithelial_cells	RAB11FIP1
TSC22D11	7.5882e-05	0.245864	0.563	0.549	0.249272	Epithelial_cells	TSC22D1
CTTN1	4.9893e-88	0.242524	0.421	0.528	1.63898e-84	Epithelial_cells	CTTN
NET11	1.13924e-79	0.242375	0.454	0.53	3.7424e-76	Epithelial_cells	NET1
CENPX	5.31711e-06	0.2417	0.59	0.596	0.0174667	Epithelial_cells	CENPX
PTPRK1	2.6629e-129	0.239937	0.401	0.436	8.74762e-126	Epithelial_cells	PTPRK
SLC12A2	1.12315e-142	0.239593	0.387	0.411	3.68954e-139	Epithelial_cells	SLC12A2
CDKN1A1	2.37137e-46	0.2383	0.639	0.472	7.78994e-43	Epithelial_cells	CDKN1A
GEM1	2.98726e-59	0.237999	0.408	0.353	9.81314e-56	Epithelial_cells	GEM
SERINC2	1.10296e-115	0.236333	0.409	0.482	3.62321e-112	Epithelial_cells	SERINC2
TMEM176B	7.25214e-36	0.236146	0.46	0.432	2.38233e-32	Epithelial_cells	TMEM176B
SCNN1A	0.00112858	0.235972	0.5	0.417	1	Epithelial_cells	SCNN1A
LLGL2	8.6105e-70	0.235869	0.481	0.585	2.82855e-66	Epithelial_cells	LLGL2
SPINT1	8.21879e-35	0.234221	0.472	0.491	2.69987e-31	Epithelial_cells	SPINT1
HMGA11	2.47508e-05	0.233783	0.651	0.658	0.0813063	Epithelial_cells	HMGA1
NORAD1	5.74883e-40	0.233305	0.707	0.618	1.88849e-36	Epithelial_cells	NORAD
ANO9	1.72694e-37	0.232713	0.475	0.529	5.67299e-34	Epithelial_cells	ANO9
RASD1	2.30569e-71	0.232006	0.408	0.406	7.57419e-68	Epithelial_cells	RASD1
IMPDH21	1.08804e-05	0.23073	0.683	0.618	0.0357422	Epithelial_cells	IMPDH2
PHLDA1	2.68783e-145	0.230693	0.321	0.275	8.82953e-142	Epithelial_cells	PHLDA1
ZNF7031	0.00825035	0.229267	0.525	0.441	1	Epithelial_cells	ZNF703
PKM1	0.000385118	0.226126	0.934	0.847	1	Epithelial_cells	PKM
AP1M21	0.000174444	0.225735	0.505	0.587	0.573048	Epithelial_cells	AP1M2
HSPA61	1.35098e-43	0.224538	0.691	0.571	4.43796e-40	Epithelial_cells	HSPA6
NEDD91	7.76452e-37	0.223931	0.521	0.563	2.55064e-33	Epithelial_cells	NEDD9
HNRNPAB	1.483e-28	0.223323	0.515	0.54	4.87165e-25	Epithelial_cells	HNRNPAB
HMGCS11	2.71526e-250	0.222757	0.361	0.462	8.91962e-247	Epithelial_cells	HMGCS1
CXADR	4.31129e-199	0.222109	0.346	0.325	1.41626e-195	Epithelial_cells	CXADR
USP532	1.2075e-69	0.222011	0.462	0.477	3.96662e-66	Epithelial_cells	USP53
TSPAN6	2.74132e-24	0.220797	0.453	0.405	9.00523e-21	Epithelial_cells	TSPAN6
SGK1	8.25383e-164	0.220535	0.647	0.357	2.71138e-160	Epithelial_cells	SGK1
PLS11	4.65796e-127	0.220298	0.35	0.289	1.53014e-123	Epithelial_cells	PLS1
TNNC21	5.70323e-47	0.219546	0.607	0.622	1.87351e-43	Epithelial_cells	TNNC2
POF1B	0	0.219227	0.33	0.477	0	Epithelial_cells	POF1B
MARCKSL11	4.67353e-38	0.219122	0.537	0.603	1.53525e-34	Epithelial_cells	MARCKSL1
UGDH	1.93268e-162	0.218698	0.402	0.508	6.34886e-159	Epithelial_cells	UGDH
FAM13A	4.20071e-28	0.218308	0.491	0.518	1.37993e-24	Epithelial_cells	FAM13A
[truncated: 6,310 more rows]

## Sheet: Table S4
Supplementary Table S4: Major clusters distribution in CRC and normal tissues
Major cell types	cluster ID	Normal	Normal ratio(%)	Tumor	Tumor ratio(%)	PBMC	PBMC ratio(%)	Total
B_cells	5,6,9,18,21,24	4103	0.41104	966	0.123372	2316	0.129719	7385
Endothelial_cells	22	56	0.0056101	84	0.010728	3	0.00016803	143
Epithelial_cells	1,10,14	1902	0.190543	3673	0.469093	312	0.0174751	5887
Fibroblasts	11	335	0.0335604	438	0.0559387	6	0.000336059	779
Mast_cells	25	31	0.00310559	34	0.00434227	5	0.000280049	70
Monocytes	0,2,13,16,17,20,26	644	0.0645161	1277	0.163091	7796	0.436653	9717
NK_cells	8	311	0.0311561	108	0.0137931	1602	0.0897278	2021
T_cells	3,7,4,12,15,19,23,27	2600	0.260469	1250	0.159642	5814	0.325641	9664
Total	0-27	9982	1	7830	1	17854	1

## Sheet: Table S5
Supplementary Table S5: Major clusters distribution in CRC and normal tissues of each patient
Cell_type	nCells	Samples	Cell_proportion	nCells	Samples	Cell_proportion	Ratio
B-cells	181	T0529	4.89454	1936	N0529	48.4484	0.101026
Endothelial cells	20	T0529	0.540833	13	N0529	0.325325	1.66244
Epithelial cells	2264	T0529	61.2223	532	N0529	13.3133	4.59858
Fibroblasts	144	T0529	3.894	46	N0529	1.15115	3.3827
HSC	14	T0529	0.378583	19	N0529	0.475475	0.79622
Monocytes	697	T0529	18.848	173	N0529	4.32933	4.35357
NK cells	46	T0529	1.24392	100	N0529	2.5025	0.497069
T-cells	332	T0529	8.97783	1177	N0529	29.4545	0.304804
B-cells	596	T0602	23.8495	2003	N0602	48.5576	0.49116
Endothelial cells	19	T0602	0.760304	22	N0602	0.533333	1.42557
Epithelial cells	1093	T0602	43.7375	627	N0602	15.2	2.87747
Fibroblasts	10	T0602	0.40016	86	N0602	2.08485	0.191937
HSC	4	T0602	0.160064	9	N0602	0.218182	0.733627
Monocytes	149	T0602	5.96238	202	N0602	4.89697	1.21757
NK cells	39	T0602	1.56062	111	N0602	2.69091	0.579962
T-cells	589	T0602	23.5694	1065	N0602	25.8182	0.9129
B-cells	189	T0609	11.5738	164	N0609	8.81247	1.31334
Endothelial cells	45	T0609	2.75566	21	N0609	1.12843	2.44204
Epithelial cells	316	T0609	19.3509	743	N0609	39.9248	0.484684
Fibroblasts	284	T0609	17.3913	203	N0609	10.9081	1.59435
HSC	16	T0609	0.979792	3	N0609	0.161204	6.07798
Monocytes	431	T0609	26.3931	269	N0609	14.4546	1.82593
NK cells	23	T0609	1.40845	100	N0609	5.37346	0.262113
T-cells	329	T0609	20.147	358	N0609	19.237	1.0473

## Sheet: Table S6
Supplementary Table S6: The list of enriched GO terms using DEGs of malignant cells compared to non-malignant cells
GOtermID	Description
GO:0097529	myeloid leukocyte migration
GO:0071621	granulocyte chemotaxis
GO:0071222	cellular response to lipopolysaccharide
GO:0071216	cellular response to biotic stimulus
GO:0071347	cellular response to interleukin-1
GO:0070555	response to interleukin-1
GO:0097191	extrinsic apoptotic signaling pathway
GO:0070098	chemokine-mediated signaling pathway
GO:0002576	platelet degranulation
GO:0002687	positive regulation of leukocyte migration
GO:0062023	collagen-containing extracellular matrix
GO:0031983	vesicle lumen
GO:0031093	platelet alpha granule lumen
GO:0005125	cytokine activity
GO:0005178	integrin binding
GO:0050840	extracellular matrix binding

## Sheet: Table S7
Supplementary Table S7: Patient samples and clinical characteristics
Sample id	1	2	3
Sample name	C0529	C0602	C0609
Gender	Male	Male	Male
Age	61	42	51
TNM Stage	T3N1bM0 III	T3N0M0 II	T3N1aM1 V
Origin	sigmoid	sigmoid	sigmoid
Anatomic region	sigmoid	sigmoid	sigmoid
Race	ASIAN	ASIAN	ASIAN
Height (cm)	170	169	168
Body weight (kg)	75	72	65
Past Medical History	None	Received appendectomy 20 years ago	None
Personal History	Neither drinks nor smokes	Neither drinks nor smokes	Neither drinks nor smokes
Family Medical History	No genetic diseases or disorders	No genetic diseases or disorders	No genetic diseases or disorders
Diagnosis	CRC	CRC	CRC
Surgery date	2020.05.28	2020.06.02	2020.06.09
Tissue sample size	4x3.5x1.3cm	6.5x6x4.8cm	3.5x3.5x1cm
MMR status (IHC)	MLH1(+)，PMS2(+)，MSH2(+)，MSH6(+)，SATB2(+)，CDX-2(+)，BRAF(-)，P53(-)，Ki-67(~80%+)	MLH1(+)，MSH2(+)，PMS2（+），MSH6(+)，SATB2(+)，BRAF(-)，Ki-67（~80%+），P53(~90%+)，CD34(+)	MLH1(+)，MSH2(+)，PMS2(+)，MSH6(+)，SATB2(+)，BRAF(-)，P53(-)，Ki-67(~40%+)，CD34(+)
